# Supplementary material for: Rainbow Trout IgM+ B Cells Preferentially Respond to Thymus-Independent Antigens but Are Activated by CD40L
Source: Front Immunol. 2019 Dec 17;10:2902. doi: 10.3389/fimmu.2019.02902 (PMC6927014; doi:10.3389/fimmu.2019.02902)
Supplement: Supplementary file 1 [file Table_2.xlsx]

## Sheet: Supplementary_Data_1
Supplementary Table 2. Clustering analysis of all differentially expressed genes identified. Genes were row normalized and hierarchical clustering was constructed using Pearson correlation and the average linkage clustering method. Central columns highlights genes showing significant differential expression (FDR p<0.05) in KLHvsC, LPSvsC or LPSvsKLH comparison (C = control).
	C 1	C 2	C 3	KLH 1	KLH 2	KLH 3	LPS 1	LPS 2	LPS 3		KLHvsC	LPSvsC	LPSvsKLH		Gene ID	Annotation RefSeq Oncorhynchus mykiss
	-0.478576	-0.212026	1.12843	-0.212026	-0.854314	-0.854314	-0.854314	0.3063	2.03084				*		GSONMG00032573001	myosin heavy chain, fast skeletal muscle-like
	0.129703	-0.584261	1.30947	-0.584261	-0.435589	-0.766285	-1.00088	-0.0189687	1.95108				*		GSONMG00075529001	actin, alpha cardiac-like
	-0.655887	-0.655887	1.70623	-0.655887	-0.655887	1.22232	-0.655887	-0.655887	1.00677			*			GSONMG00006667001	fatty acid binding protein 1-B.1-like
	-0.646144	-0.646144	1.81182	-0.646144	-0.646144	1.23265	-0.646144	-0.646144	0.832396			*			GSONMG00081913001	fatty acid binding protein 1-B.1-like
	-0.313886	-0.653511	1.66406	-0.586747	0.541851	1.36101	-0.993135	-1.10518	0.0855349				*		GSONMG00070396001	transcription factor MafK-like isoform X1
	0.0755757	-0.127534	1.77813	-0.405695	-0.254019	1.20974	-1.54458	-0.850752	0.119137			*			GSONMG00017145001	CD209 antigen-like
	0.308916	-0.0289626	1.58062	-0.60263	0.462308	0.884656	-1.69866	-1.0654	0.159151			*			GSONMG00003837001	uncharacterized protein LOC110504973 isoform X2
	-0.579269	0.352822	1.66744	-1.09866	0.150508	0.980166	-1.3473	-0.673625	0.547911			*			GSONMG00009751001	hepatic leukemia factor-like isoform X1
	-1.10798	0.571092	0.89053	-1.10798	0.957753	1.44146	-1.10798	-0.0971007	-0.439789				*		GSONMG00059058001	envoplakin-like
	0.217372	0.290994	0.709719	0.425201	0.392991	1.23888	-2.04574	-1.1408	-0.0886189				*		GSONMG00078481001	GRB2-associated-binding protein 3-like isoform X1
	-0.554415	0.456289	0.677813	0.2585	0.982904	1.37156	-1.54336	-1.25409	-0.395194				*		GSONMG00041266001	uncharacterized protein KIAA1755-like
	-0.305835	0.898934	0.00719224	-0.198594	0.931299	1.08878	-2.19318	-0.40583	0.177232				*		GSONMG00003784001	tenascin-R-like isoform X1
	-0.199588	0.731481	0.239239	-0.2903	0.993028	1.00224	-2.29703	-0.107494	-0.0715773				*		GSONMG00012163001	tenascin-R-like isoform X1
	-0.808554	1.53421	0.343412	-0.883903	1.26332	0.175609	-1.56852	0.0202884	-0.0758629			*	*		GSONMG00008865001	caspase-1-like
	-0.3068	1.1854	0.897581	-0.8401	0.860072	0.128085	-2.03928	0.241726	-0.126682			*			GSONMG00032085001	DNA damage-inducible transcript 4 protein
	-0.412434	1.10674	1.10478	-1.07271	1.03791	0.266525	-1.70103	0.0973998	-0.427183			*	*		GSONMG00023609001	transcription factor AP-1-like
	-0.728909	1.03978	1.03386	-0.135893	1.05754	0.777313	-1.58587	-0.728909	-0.728909			*	*		GSONMG00000124001	LOW QUALITY PROTEIN: von Willebrand factor-like
	-0.849822	1.54093	1.41222	-0.4597	0.698664	0.207176	-0.849822	-0.849822	-0.849822			*			GSONMG00021608001	zinc finger and BTB domain-containing protein 16-A isoform X1
	0.0304353	1.89429	0.681873	-1.06624	0.714723	-1.06624	-1.06624	-0.153019	0.0304353			*			GSONMG00058742001	erythropoietin receptor-like
	-0.031331	2.02465	0.879215	-0.89917	0.579168	-0.89917	-0.89917	-0.175332	-0.578863			*			GSONMG00051081001	macrophage-capping protein-like
	-0.262679	2.08783	0.864752	-0.546721	0.466607	-0.390377	-1.03226	-0.154888	-1.03226		*	*			GSONMG00071637001	sushi, von Willebrand factor type A, EGF and pentraxin domain-containing protein 1-like isoform X5
	-0.33839	2.12239	0.523753	-0.656595	0.975222	-0.656595	-0.656595	-0.656595	-0.656595			*			GSONMG00038637001	erythropoietin receptor-like
	-0.263897	2.08575	0.579224	-0.263897	0.891855	-0.841773	-0.841773	-0.503715	-0.841773			*			GSONMG00026979001	spectrin beta chain, erythrocytic-like
	0.335547	2.11786	0.449285	-0.68011	0.695207	-0.97829	-0.561453	-0.561453	-0.816597			*			GSONMG00004280001	platelet glycoprotein Ib beta chain-like isoform X1
	0.251101	2.16712	0.590348	-0.569472	0.51728	-0.908719	-0.569472	-0.569472	-0.908719			*			GSONMG00076703001	kinesin-like protein KIF15
	0.274932	2.14909	0.562571	-0.392529	0.562571	-0.680168	-0.823641	-0.749479	-0.903348			*			GSONMG00043995001	transforming growth factor beta-1-induced transcript 1 protein isoform X3
	0.31633	2.01295	0.877752	-0.806513	0.497108	-0.478082	-0.806513	-0.806513	-0.806513			*			GSONMG00051503001	uncharacterized protein C12orf56 homolog isoform X1
	0.372106	2.00886	0.199816	-0.870309	0.932317	-0.335247	-1.18332	-0.475968	-0.648258			*			GSONMG00065352001	GATA-binding factor 2-like
	-0.0171568	1.80354	0.665534	-0.978693	0.858407	-0.153469	-1.5443	-0.31693	-0.31693			*			GSONMG00038105001	phosphorylase b kinase regulatory subunit alpha, skeletal muscle isoform-like
	0.227325	1.30155	1.40295	-1.22882	0.642482	-0.00644669	-1.22882	-0.210927	-0.899287			*			GSONMG00014063001	leucine-rich repeats and immunoglobulin-like domains protein 1 isoform X1
	0.49844	1.30128	1.39377	-0.843462	0.608988	-0.167586	-0.996697	-0.449429	-1.34531		*	*			GSONMG00052536001	nuclear protein 1-like
	0.3043	1.69076	1.07126	-0.702205	0.568004	-0.1134	-1.20546	-1.20546	-0.407802			*			GSONMG00017697001	trafficking protein particle complex subunit 10-like
	0.204614	1.77347	0.964937	-0.495641	0.68278	-0.217436	-1.41166	-0.791234	-0.709828			*			GSONMG00017476001	N-acetylgalactosamine-6-sulfatase
	0.235596	1.66312	1.05657	-0.843379	0.710584	-0.231704	-1.41576	-0.808353	-0.366683			*			GSONMG00026233001	zygote arrest protein 1
	-0.0829466	1.64587	1.01835	-0.705292	0.80918	0.0153576	-1.5612	-0.634335	-0.504988			*			GSONMG00014533001	tetratricopeptide repeat protein 16
	0.29682	1.28924	1.10246	-0.679311	0.744172	0.0810332	-1.83306	-0.225853	-0.7755			*	*		GSONMG00062675001	uncharacterized protein LOC110528670
	0.232307	1.50431	1.08632	-0.484012	0.678164	-0.118476	-1.77404	-0.474997	-0.649569			*			GSONMG00028110001	NACHT, LRR and PYD domains-containing protein 3-like
	0.429802	1.45265	1.02905	-0.338194	0.494549	0.157043	-1.80255	-0.68121	-0.741134			*			GSONMG00060821001	centrosomal protein of 120 kDa
	0.332753	1.0873	1.36691	-0.416443	0.73277	0.0912711	-1.75429	-0.669297	-0.770973			*			GSONMG00030400001	GSK-3-binding protein-like
	0.382513	1.20559	1.22479	-0.522671	0.703664	0.126916	-1.78145	-0.519361	-0.819985			*	*		GSONMG00071006001	heat shock factor-binding protein 1-like
	0.41694	1.1906	1.34378	-0.712842	0.519577	0.130802	-1.78664	-0.61487	-0.487352			*			GSONMG00044115001	transducin-like enhancer protein 1
	0.446991	1.36209	1.14299	-0.689844	0.843827	-0.123187	-1.54599	-0.798952	-0.63793			*			GSONMG00040408001	diamine N-acetyltransferase 1
	0.234682	1.47668	1.29778	-0.745989	0.757332	-0.109067	-1.24054	-0.794694	-0.876183			*			GSONMG00050231001	diamine acetyltransferase 1-like
	0.532891	1.29169	1.20274	-0.746895	0.79248	-0.00746296	-1.352	-0.612563	-1.10088			*			GSONMG00049457001	sestrin-1-like isoform X1
	0.515636	1.61574	1.35146	-1.00097	-0.0467478	-0.139774	-1.25679	-0.797298	-0.241257		*	*			GSONMG00042416001	mitogen-activated protein kinase kinase kinase 4-like isoform X3
	0.556512	1.37878	1.54608	-0.793171	-0.156967	-0.0429304	-1.5014	-0.526085	-0.460814		*	*			GSONMG00034058001	spastin-like isoform X1
	0.471675	1.27469	1.50997	-0.953935	0.10553	0.0742556	-1.59	-0.54593	-0.346259		*	*			GSONMG00081672001	monoacylglycerol lipase ABHD2-B
	0.414854	1.7809	1.32198	-0.498302	-0.153272	-0.255106	-1.31699	-0.647033	-0.647033			*			GSONMG00050074001	adenylate kinase isoenzyme 1-like
	0.637047	1.56056	1.34378	-0.462522	-0.0239476	-0.0959991	-1.34907	-0.722534	-0.887313			*			GSONMG00065604001	FERM domain-containing protein 4B-like
	0.508213	1.42848	1.39372	-0.518312	-0.0451482	0.270294	-1.48603	-0.817715	-0.733508			*			GSONMG00056756001	cyclin-G2-like
	0.529377	1.48079	1.29354	-0.809088	0.360957	-0.0260941	-1.44825	-0.782413	-0.598825		*	*			GSONMG00082084001	uncharacterized protein LOC110501675
	0.679385	1.39064	1.20369	-0.439256	0.410229	-0.0263878	-1.4562	-1.12676	-0.635337			*			GSONMG00032495001	extensin-like isoform X2
	0.802439	1.2682	1.36099	-0.581577	0.16978	0.0245698	-1.49622	-0.987081	-0.561091		*	*			GSONMG00060835001	DNA-binding protein inhibitor ID-3-A-like
	0.623507	1.27795	1.52744	-0.399892	0.151777	-0.0941896	-1.39869	-1.03414	-0.653765			*			GSONMG00002930001	transcriptional regulator ERG isoform X3
	0.57514	1.29209	1.68896	-0.649413	0.04248	-0.195156	-1.20875	-0.89594	-0.649413			*			GSONMG00040402001	T-complex protein 11-like protein 2
	0.616607	1.3388	1.61993	-0.649199	0.0328304	-0.325755	-1.36637	-0.68434	-0.582502		*	*			GSONMG00024414001	protein FAM214A-like
	0.54253	1.31489	1.55128	-0.57423	0.220544	-0.355497	-1.53543	-0.45875	-0.705334			*			GSONMG00052803001	soluble guanylate cyclase gcy-31-like
	0.586416	1.26622	1.36278	-0.471141	0.287457	-0.21776	-1.83384	-0.502813	-0.477321			*			GSONMG00062153001	retinoblastoma-like protein 2 isoform X1
	0.323053	1.44445	0.749741	-0.881964	0.936282	0.400243	-1.418	-0.44938	-1.10442			*			GSONMG00027840001	complement factor B-like
	-0.244354	1.21388	0.942094	-0.707713	0.960795	0.860227	-1.36639	-0.535252	-1.12328			*	*		GSONMG00009589001	LOW QUALITY PROTEIN: von Willebrand factor-like
	-0.16258	1.17944	0.623642	-0.236778	1.05178	0.817663	-1.65944	-0.41513	-1.19859			*	*		GSONMG00000125001	LOW QUALITY PROTEIN: von Willebrand factor-like
	0.265639	1.20047	0.609665	0.112433	1.18855	0.170229	-1.55174	-0.634333	-1.36092				*		GSONMG00029638001	CD209 antigen-like protein C isoform X3
	0.479631	1.66455	0.24838	-0.124296	0.874604	-0.0605909	-1.70737	-0.304582	-1.07032			*			GSONMG00058020001	ras-GEF domain-containing family member 1B-B-like
	0.198214	1.28056	0.577614	-0.565353	1.31053	-0.101491	-1.66813	0.0429123	-1.07485				*		GSONMG00079414001	Krueppel-like factor 11
	-0.871139	0.744363	1.79755	-0.871139	0.439851	0.906894	-0.871139	-0.871139	-0.404096			*			GSONMG00073685001	disks large-associated protein 1-like
	-0.644872	0.952811	1.87308	-0.644872	-0.644872	1.04335	-0.644872	-0.644872	-0.644872			*			GSONMG00005330001	putative polypeptide N-acetylgalactosaminyltransferase-like protein 3 isoform X2
	-0.404922	0.529588	1.80253	0.095056	-0.118967	1.06022	-1.18437	-0.594772	-1.18437			*			GSONMG00079798001	laminin subunit gamma-2-like isoform X1
	1.22669	0.52001	1.70202	-0.484936	-0.0596656	0.131627	-1.01191	-1.01191	-1.01191			*			GSONMG00079743001	cyclin-dependent kinase 5 activator 1-like
	1.18221	1.03414	1.33688	-0.745069	0.00235786	0.252286	-1.02093	-1.02093	-1.02093		*	*			GSONMG00041075001	uncharacterized protein CXorf65 homolog isoform X2
	1.1174	1.01929	1.40191	-0.286692	-0.472519	0.369474	-1.04962	-1.04962	-1.04962			*			GSONMG00081045001	vitamin D3 receptor B-like
	0.786347	0.786347	1.5685	-0.464496	-0.271506	0.786347	-1.06385	-1.06385	-1.06385			*			GSONMG00066950001	probable carboxypeptidase X1
	0.664443	0.803472	1.45708	-0.288571	0.00852508	0.771166	-1.331	-0.754116	-1.331			*			GSONMG00068028001	spectrin beta chain, non-erythrocytic 4-like
	0.71148	0.57159	1.72455	0.266429	-0.374918	0.462725	-1.12062	-1.12062	-1.12062			*			GSONMG00068027001	spectrin beta chain, non-erythrocytic 4-like
	0.332128	0.398677	1.82292	0.0876114	-0.578885	0.977449	-1.08304	-1.08304	-0.873817			*	*		GSONMG00058106001	collagen alpha-2(IV) chain-like
	0.294455	0.547875	2.19127	-0.0441372	-0.0441372	-0.0441372	-0.967062	-0.967062	-0.967062			*			GSONMG00067147001	gamma-1-syntrophin
	-0.225343	1.29556	1.8424	-0.0571352	-0.225343	0.208288	-0.696709	-1.07086	-1.07086			*			GSONMG00017104001	serine/threonine-protein phosphatase 2A 56 kDa regulatory subunit gamma isoform-like isoform X5
	-0.233683	1.17877	1.7889	-0.404889	0.191814	0.452819	-0.952076	-1.01082	-1.01082			*			GSONMG00005622001	zinc finger protein 395-like isoform X1
	0.188756	1.44907	1.34469	-1.13628	0.0944034	0.409824	-1.13628	-1.13628	-0.0778929		*	*			GSONMG00028708001	N-chimaerin-like
	-0.268279	1.26846	1.55146	-1.10188	0.251885	0.699527	-1.10188	-0.85805	-0.441251		*	*			GSONMG00004008001	protein kintoun, partial
	0.219021	1.4543	1.5941	-0.899385	0.219021	0.111095	-0.899385	-0.899385	-0.899385			*			GSONMG00047049001	heat shock protein Hsp-16.1/Hsp-16.11-like
	0.150412	1.60968	1.27806	-1.00656	0.304496	0.371675	-0.694654	-1.00656	-1.00656			*			GSONMG00082085001	potassium/sodium hyperpolarization-activated cyclic nucleotide-gated channel 1-like isoform X1
	0.177098	1.00975	1.63409	-0.691264	-0.0960879	0.882382	-0.691264	-1.28644	-0.938263			*			GSONMG00018964001	phospholipid hydroperoxide glutathione peroxidase, mitochondrial-like isoform X2
	0.356736	1.02331	1.6586	-0.470663	-0.323666	0.733687	-1.19837	-1.19837	-0.581273			*			GSONMG00009597001	protein groucho-1-like isoform X8
	0.186902	0.91356	1.51945	-0.421025	-0.024573	0.930376	-1.34183	-1.34183	-0.421025			*			GSONMG00022956001	glycogen phosphorylase, liver form-like
	0.288498	1.08877	1.20511	-0.46163	0.462766	0.775279	-1.0151	-1.65862	-0.685062			*	*		GSONMG00030553001	intermediate conductance calcium-activated potassium channel protein 4-like
	0.29497	0.600841	2.04882	-0.957371	0.0854772	0.461757	-0.957371	-0.957371	-0.619758			*			GSONMG00042024001	zinc finger protein 516-like
	0.148251	0.396093	1.75692	-1.03832	-0.0162957	1.14524	-1.33727	-0.52731	-0.52731			*			GSONMG00014791001	uncharacterized protein LOC110485521
	0.14523	0.266528	1.77416	-0.554541	0.120009	0.998726	-1.67826	-0.377997	-0.693855			*	*		GSONMG00029434001	leucine-rich repeat-containing protein 15-like isoform X3
	1.50113	0.695226	1.42337	0.185589	-1.03998	-0.397313	-1.03998	-0.664021	-0.664021			*			GSONMG00076505001	myristoylated alanine-rich C-kinase substrate-like
	0.971394	1.16293	1.56899	0.219722	-0.766049	-0.674963	-1.02824	-0.863945	-0.589836			*			GSONMG00053905001	protein yippee-like 3
	0.678699	0.876891	1.99335	0.0971529	-0.809455	-0.408271	-0.809455	-0.809455	-0.809455			*			GSONMG00014118001	trafficking protein particle complex subunit 10-like
	1.01807	0.946793	1.7394	-0.543128	-0.187499	-0.411413	-1.31792	-0.746897	-0.497415		*	*			GSONMG00050110001	beta-1,4-galactosyltransferase 4-like
	0.933753	1.01982	1.5992	-0.04937	-0.584665	-0.110247	-1.50971	-0.488801	-0.809978			*			GSONMG00052671001	beta-1,3-N-acetylglucosaminyltransferase radical fringe
	1.15186	0.959913	1.5647	-0.259542	-0.395742	-0.198146	-1.44371	-0.641327	-0.738008			*			GSONMG00024741001	TBC1 domain family member 9B-like isoform X1
	1.03923	1.05796	1.51086	-0.369975	-0.29733	0.0204945	-1.31664	-0.501078	-1.14354		*	*			GSONMG00057483001	protein FAM214A-like
	0.747669	1.53727	1.25766	-0.0364606	-0.588154	-0.274366	-1.5555	-0.368024	-0.720096			*			GSONMG00003947001	zinc fingers and homeoboxes protein 3-like
	0.549078	1.07008	1.81933	-0.507741	-0.8153	0.297843	-0.908679	-1.12286	-0.381752			*			GSONMG00079129001	exonuclease V-like
	0.662306	1.09194	1.82199	-0.8878	-0.8878	0.216658	-0.8878	-0.564746	-0.564746			*			GSONMG00002333001	tyrosine-protein kinase receptor Tie-1-like
	0.902153	1.50971	1.4447	-0.803256	-0.803256	-0.195701	-0.803256	-0.803256	-0.447836			*			GSONMG00009788001	protein yippee-like 3
	0.634891	1.69807	1.28436	-0.774454	-0.774454	0.254952	-0.774454	-0.774454	-0.774454			*			GSONMG00026048001	dedicator of cytokinesis protein 3-like isoform X1
	0.704437	1.50939	1.50939	-0.710715	-0.496681	-0.0460122	-0.986566	-0.496681	-0.986566		*	*			GSONMG00069082001	headcase protein homolog isoform X1
	1.39631	1.06423	1.47746	-0.869481	-0.508484	-0.589638	-0.737954	-0.801386	-0.431061		*				GSONMG00014794001	RING finger protein 11-like isoform X1
	1.50999	0.264294	1.73982	-0.722916	-0.722916	0.100486	-0.722916	-0.722916	-0.722916			*			GSONMG00008839001	protein-L-isoaspartate O-methyltransferase domain-containing protein 2-like
	0.540372	0.540372	1.69092	0.339833	-1.12455	0.608351	-1.45595	-0.707047	-0.432298			*			GSONMG00068026001	spectrin beta chain, non-erythrocytic 4
	0.94289	0.55936	1.47364	-0.0262568	-1.2051	0.834785	-1.2051	-0.887298	-0.486927			*			GSONMG00042761001	tyrosine-protein phosphatase non-receptor type 22-like
	0.907511	0.581612	1.54861	-0.223697	-0.992516	0.65019	-1.2209	-1.2209	-0.0299196			*			GSONMG00044179001	sortilin-like
	0.569547	0.774348	1.69333	-0.0291008	-1.73052	0.0595144	-0.65138	-0.86734	0.181608		*	*			GSONMG00053887001	B-cell lymphoma 6 protein
	0.712299	1.03749	1.47076	-0.922756	-1.18956	0.291791	-0.922756	-0.922756	0.445491		*	*			GSONMG00072872001	transcription elongation factor A protein 3 isoform X1
	-0.0631993	1.59792	0.92297	-0.350948	0.289922	0.116714	-1.91932	-0.801849	0.207788			*			GSONMG00057302001	uncharacterized protein fam240a
	-0.0732419	0.710672	1.536	-0.817221	0.136295	0.822589	-1.85997	-0.547041	0.0919224			*			GSONMG00026691001	nuclear receptor subfamily 1 group D member 1-like
	0.148387	0.762907	1.48618	-0.848193	0.249081	0.522968	-1.99898	-0.366589	0.0442412			*			GSONMG00042813001	FERM and PDZ domain-containing protein 1-like
	0.0489607	0.997247	1.40902	-0.729386	0.247768	0.489061	-1.90371	-0.729386	0.170424			*			GSONMG00068985001	carbohydrate sulfotransferase 15
	-0.035956	1.09104	1.17064	-0.749791	0.44426	0.54463	-1.99316	-0.621733	0.150074			*			GSONMG00043159001	pleckstrin homology domain-containing family A member 5-like
	0.118386	0.966753	1.17212	-0.642455	0.232316	0.588777	-2.13089	-0.524613	0.219603			*			GSONMG00016803001	BTB/POZ domain-containing protein KCTD5-like
	-0.37021	1.16195	1.16502	-1.01967	0.575534	0.488392	-1.87469	-0.171834	0.0455075			*			GSONMG00081035001	keratin, type I cytoskeletal 18-like
	-0.231544	0.852318	1.28576	-1.14528	0.50566	0.607241	-1.87805	-0.225627	0.229517			*			GSONMG00081034001	keratin, type I cytoskeletal 18-like
	-0.514191	0.811492	1.49687	-0.849885	0.367526	0.858634	-1.74973	-0.424568	0.00385646			*			GSONMG00079602001	metalloproteinase inhibitor 3-like
	-0.393223	1.08827	1.31413	-0.703972	0.582985	0.605723	-1.71454	-0.883853	0.104481			*			GSONMG00001203001	syncytin-2-like
	0.128516	1.03351	1.25559	-0.738833	0.86251	0.388775	-1.72663	-0.291447	-0.91198			*	*		GSONMG00048875001	dual specificity protein phosphatase 6
	0.223769	1.0726	1.29934	-0.949503	0.567753	0.319648	-1.89012	-0.26926	-0.374227		*	*	*		GSONMG00067434001	arrestin domain-containing protein 2-like isoform X1
	-0.0890453	1.17425	1.40935	-0.788596	0.570146	0.339526	-1.79692	-0.42729	-0.391415			*			GSONMG00040665001	simple type II keratin K8b (S2)
	-0.150383	1.17718	1.4837	-0.698711	0.477639	0.581174	-1.56582	-0.78113	-0.523655			*			GSONMG00081931001	WD repeat and HMG-box DNA-binding protein 1 isoform X1
	-0.0584907	1.42495	0.952072	-0.56969	0.58234	0.739025	-1.69692	-0.80359	-0.56969			*			GSONMG00052207001	NHS-like protein 1
	-0.0367052	0.997053	0.843983	-0.200455	0.961455	0.530011	-2.08002	-0.827687	-0.18764				*		GSONMG00006143001	transcription factor COE1-like
	-0.0393813	1.06449	0.997063	-0.31147	0.742278	0.763759	-1.82944	-1.10029	-0.287006			*	*		GSONMG00040305001	transcription cofactor HES-6-like
	-0.406547	1.0156	1.00489	-0.406547	0.873653	0.851334	-1.8894	-0.63643	-0.406547			*	*		GSONMG00000126001	LOW QUALITY PROTEIN: von Willebrand factor-like
	-0.168829	0.879076	1.32585	-0.515063	0.755168	0.742423	-1.82848	-0.630474	-0.559669			*	*		GSONMG00064444001	BAG family molecular chaperone regulator 3-like
	0.502647	0.60187	1.32136	-0.31418	0.493242	0.540267	-1.90927	-1.16393	-0.0720008			*			GSONMG00048295001	arf-GAP with SH3 domain, ANK repeat and PH domain-containing protein 1-like isoform X4
	0.60576	0.726639	1.18365	-0.185448	0.457732	0.460964	-2.09495	-0.887452	-0.266896			*			GSONMG00039533001	GTP-binding protein Rit1-like
	0.296075	0.527916	1.24847	-0.284421	0.727573	0.584536	-2.13974	-0.684331	-0.276077			*	*		GSONMG00008229001	activated CDC42 kinase 1-like
	0.356615	0.998213	1.29055	-0.136509	0.579712	0.165827	-2.0013	-0.765029	-0.48808			*			GSONMG00002582001	centrosomal protein of 120 kDa
	0.229654	0.896224	1.40778	-0.355717	0.576595	0.423793	-1.93688	-0.593409	-0.648034			*			GSONMG00022838001	GSK-3-binding protein-like
	0.360576	1.13687	1.17863	-0.472215	0.469486	0.418716	-1.96993	-0.733435	-0.38869			*			GSONMG00002238001	interferon regulatory factor 10 isoform X3
	0.370706	1.07323	1.1742	-0.470442	0.726675	0.458842	-1.74286	-0.982147	-0.608209			*			GSONMG00067394001	vesicle-associated membrane protein 8-like isoform X2
	0.248965	1.01755	1.74123	-0.695337	-0.0445432	0.435092	-1.41121	-1.07605	-0.215702			*			GSONMG00038982001	phosphoinositide 3-kinase regulatory subunit 6-like isoform X1
	0.149698	1.05636	1.59368	-0.595558	0.195503	0.474702	-1.53276	-1.14741	-0.194211			*			GSONMG00066976001	syntaxin-3-like isoform X2
	0.405363	0.878819	1.5772	-0.849074	0.345627	0.428962	-1.52533	-1.09391	-0.167651			*			GSONMG00011838001	carboxy-terminal domain RNA polymerase II polypeptide A small phosphatase 2-like
	0.301827	1.05161	1.4037	-0.579668	0.342946	0.619859	-1.67768	-0.966446	-0.496144			*	*		GSONMG00003838001	uncharacterized protein LOC110504973 isoform X1
	0.189804	0.944194	1.52727	-0.261117	0.189804	0.547726	-1.8427	-0.872949	-0.422029			*			GSONMG00029181001	sterile alpha motif domain-containing protein 11-like
	0.288002	1.12104	1.54248	-0.233724	-0.00116214	0.424587	-1.66232	-1.04708	-0.431833			*			GSONMG00025626001	claudin-4-like
	0.0861631	0.660207	1.62558	-0.705127	0.393327	0.696175	-1.77912	-0.748289	-0.228915			*			GSONMG00067441001	transcription factor jun-D-like
	0.196201	0.48064	1.662	-0.51905	0.374754	0.835151	-1.72428	-0.78636	-0.51905			*			GSONMG00046884001	glycogen phosphorylase, liver form-like
	0.289588	0.604595	1.48352	-0.569192	0.8566	0.5607	-1.52351	-1.17339	-0.528913			*	*		GSONMG00020787001	regulator of G-protein signaling 14-like isoform X2
	0.509006	0.41886	1.26808	-0.442648	0.409128	0.542298	-2.27886	-0.30282	-0.12304			*			GSONMG00036180001	beta-2 adrenergic receptor-like isoform X1
	0.774729	1.12758	1.05063	-0.458998	0.359941	0.0158492	-1.84475	-1.12716	0.102185			*			GSONMG00078615001	SID1 transmembrane family member 2-like isoform X1
	0.603133	1.14462	1.26065	-0.531202	0.301954	0.170069	-1.82722	-0.988994	-0.133012			*			GSONMG00012839001	zinc finger protein 704-like isoform X2
	0.644234	1.26681	1.04354	-0.436041	0.412379	0.136728	-1.9431	-0.790694	-0.333853			*			GSONMG00006454001	chromobox protein homolog 2-like
	0.441522	0.858454	1.42126	-0.469467	0.180521	0.466114	-2.03827	-0.59354	-0.26659			*			GSONMG00041370001	ankyrin repeat and SOCS box protein 17
	0.430908	0.985938	1.4999	-0.573544	0.0278362	0.385144	-1.90714	-0.666245	-0.182793			*			GSONMG00033697001	zinc finger protein 704-like isoform X1
	0.649943	0.948632	1.38463	-0.59492	0.10983	0.360364	-1.95301	-0.59492	-0.310547			*			GSONMG00054980001	vang-like protein 1 isoform X2
	0.510677	1.13719	1.44857	-0.363307	-0.0312561	0.263205	-1.88761	-0.56943	-0.508032			*			GSONMG00056416001	vascular endothelial growth factor A-like isoform X1
	0.43213	1.09991	1.47062	-0.243924	-0.0312606	0.264978	-1.90551	-0.753653	-0.333292			*			GSONMG00005346001	uncharacterized protein LOC110497430 isoform X1
	0.752245	0.853327	1.37099	-0.258576	0.0936793	0.0668774	-2.09796	-0.531957	-0.248621			*			GSONMG00062152001	retinoblastoma-like protein 2 isoform X1
	0.717938	1.06826	1.35199	-0.304804	0.116453	0.0585481	-1.92686	-0.773108	-0.308423			*			GSONMG00078396001	NLR family CARD domain-containing protein 3 isoform X1
	0.78833	1.06941	1.22471	-0.143462	0.195371	0.00734428	-1.91785	-0.964877	-0.258974			*			GSONMG00059319001	activated RNA polymerase II transcriptional coactivator p15-like
	0.549976	1.1906	1.0287	-0.503346	0.4122	0.0858543	-2.1446	-0.309697	-0.309697			*			GSONMG00070173001	methylcytosine dioxygenase TET1-like isoform X1
	0.772923	1.05979	1.09224	0.136509	0.281048	-0.100948	-2.05665	-0.745474	-0.439435			*			GSONMG00074330001	uncharacterized protein C14orf28 homolog
	1.04622	1.07739	0.969505	0.0960713	0.225528	-0.031787	-1.8258	-1.09301	-0.464108			*			GSONMG00002159001	poly [ADP-ribose] polymerase 12-like
	0.876717	0.770761	1.45407	0.0499746	0.145118	-0.0538187	-1.81326	-1.02039	-0.409167			*			GSONMG00024579001	diacylglycerol kinase theta-like
	0.864916	0.881874	1.34486	0.110234	0.30272	-0.0686845	-1.70863	-1.13372	-0.593569			*			GSONMG00011316001	filamin-A-like, partial
	0.950585	0.89934	1.42047	-0.134973	0.207873	0.00505256	-1.62184	-1.07257	-0.653934			*			GSONMG00063102001	SUN domain-containing protein 1-like isoform X4
	0.823057	0.869075	1.27579	0.0976002	0.227532	0.180161	-1.73635	-1.27008	-0.466795			*	*		GSONMG00081500001	SH3 domain-binding protein 2-like isoform X1
	0.761167	0.684799	1.41983	0.020056	0.186676	0.30383	-1.78239	-1.22178	-0.372194			*			GSONMG00038021001	G protein-coupled receptor kinase 6-like
	0.75297	0.93772	1.35519	-0.263475	0.307627	0.190943	-1.77194	-1.09971	-0.40933			*			GSONMG00073630001	lysine-specific demethylase 2B-like isoform X2
	0.6802	0.83392	1.30162	-0.180793	0.261559	0.431632	-1.9175	-1.01235	-0.39829			*			GSONMG00026764001	beta-1,4-galactosyltransferase 6-like
	0.654238	0.791668	1.36699	-0.150708	0.306822	0.480103	-1.82462	-1.01284	-0.611652			*			GSONMG00005135001	transcription factor HIVEP2
	0.728553	1.03661	1.1719	-0.0100553	0.470772	0.154487	-1.70849	-1.20207	-0.641712			*			GSONMG00075139001	integrin beta-2-like
	0.633724	1.12833	1.11228	0.0217374	0.441601	0.239946	-1.66574	-1.29705	-0.61483			*	*		GSONMG00056855001	integrin beta-7-like isoform X1
	0.623607	1.15541	1.19527	-0.0676453	0.361783	0.183307	-1.67936	-1.26533	-0.507039			*			GSONMG00022778001	hematopoietic lineage cell-specific protein-like isoform X2
	0.69454	0.983287	1.1653	-0.0051564	0.357324	0.329997	-1.71959	-1.33236	-0.473339			*	*		GSONMG00011961001	calpain-5-like
	0.878897	0.859405	1.13694	0.172541	0.376744	0.282068	-1.63187	-1.29215	-0.782572			*			GSONMG00078101001	phosphoinositide 3-kinase adapter protein 1-like isoform X1
	0.821525	0.888805	1.07054	0.139455	0.454971	0.31964	-1.74436	-1.2154	-0.735171			*	*		GSONMG00058025001	gamma-adducin-like
	0.910908	0.910908	1.12277	0.0588914	0.35335	0.23939	-1.70709	-1.25737	-0.631747			*	*		GSONMG00014789001	T-cell acute lymphocytic leukemia protein 1 homolog
	0.812368	0.890394	1.06418	0.152701	0.472782	0.160681	-1.87684	-1.16575	-0.510513			*			GSONMG00006274001	adenylate cyclase type 2-like isoform X2
	0.971229	0.841826	0.99393	-0.0579323	0.404433	0.281085	-1.89377	-1.1832	-0.3576			*			GSONMG00076580001	rho-associated protein kinase 2-like isoform X3
	0.822321	1.01091	1.106	0.020426	0.498235	0.113135	-1.80048	-0.948662	-0.821881			*	*		GSONMG00059906001	ankyrin-3-like isoform X8
	0.769092	1.15221	1.20688	-0.221123	0.262617	0.163934	-1.79231	-0.969951	-0.57135		*	*	*		GSONMG00067146001	protein-L-isoaspartate O-methyltransferase domain-containing protein 1-like
	0.868705	1.08288	1.23395	-0.128548	0.270162	0.0636364	-1.76546	-0.909713	-0.715616			*			GSONMG00034079001	mixed lineage kinase domain-like protein
	0.868846	0.938013	1.21468	-0.161225	0.432274	0.215848	-1.70075	-1.1318	-0.675888			*			GSONMG00003077001	uncharacterized protein LOC110489844
	0.641987	0.969037	1.36063	-0.342651	0.617568	0.139638	-1.64388	-1.04297	-0.699354			*			GSONMG00053375001	B-cell antigen receptor complex-associated protein alpha chain-like
	0.838106	0.96297	1.28128	-0.330958	0.655015	-0.0340015	-1.62489	-0.977922	-0.769599			*			GSONMG00063714001	SLIT-ROBO Rho GTPase-activating protein 3-like isoform X5
	1.09771	1.21652	0.923689	-0.088991	0.347112	-0.204307	-1.76771	-0.815129	-0.7089			*			GSONMG00038174001	glycerol-3-phosphate acyltransferase 3-like isoform X1
	0.863405	1.20326	1.06033	-0.262569	0.501315	-0.0632598	-1.77445	-0.908931	-0.6191			*			GSONMG00082429001	microtubule-associated serine/threonine-protein kinase 1-like isoform X2
	0.771259	1.14458	1.09913	-0.128478	0.633536	-0.11939	-1.74269	-0.976482	-0.681463			*			GSONMG00002466001	capping protein, Arp2/3 and myosin-I linker protein 3-like
	0.859301	1.20259	1.01027	0.03485	0.607002	-0.279489	-1.62991	-1.07843	-0.726182			*	*		GSONMG00042019001	capping protein, Arp2/3 and myosin-I linker protein 3-like
	0.835826	1.34788	1.00301	-0.23293	0.60737	-0.366854	-1.49863	-1.19227	-0.503402			*			GSONMG00075554001	serine/threonine-protein kinase ULK1-like isoform X2
	0.780497	1.36087	0.934143	-0.149127	0.63137	-0.114267	-1.57971	-0.934143	-0.929624			*	*		GSONMG00042018001	capping protein, Arp2/3 and myosin-I linker protein 3-like
	0.764366	1.41252	0.819528	-0.0666947	0.675816	-0.0862914	-1.46825	-1.12856	-0.922432			*	*		GSONMG00037326001	caspase recruitment domain-containing protein 11-like
	0.619631	1.46755	0.987394	-0.0736324	0.626825	-0.270552	-1.49613	-1.08161	-0.779485			*			GSONMG00034078001	mixed lineage kinase domain-like protein
	0.52025	1.28366	1.00459	0.040998	0.772175	-0.0650312	-1.54944	-1.16943	-0.837772			*			GSONMG00001609001	autism susceptibility gene 2 protein-like
	0.531676	1.42993	0.934289	-0.212546	0.702482	0.0380698	-1.52663	-1.20281	-0.694461			*	*		GSONMG00049121001	RAS guanyl-releasing protein 2-like
	0.504867	1.30902	1.07685	-0.260143	0.624955	0.075216	-1.6425	-1.22174	-0.466518			*			GSONMG00022777001	hematopoietic lineage cell-specific protein-like isoform X2
	0.536034	1.41671	1.03146	-0.032324	0.374325	-0.0148849	-1.77941	-1.04934	-0.482571			*			GSONMG00040151001	uncharacterized protein LOC110497194 isoform X2
	0.789444	1.31176	0.7846	-0.108267	0.575511	-0.218866	-1.97069	-0.792852	-0.370638			*			GSONMG00071297001	poly [ADP-ribose] polymerase 12-like
	0.63001	1.24721	0.875086	-0.094112	0.644589	-0.125354	-2.04362	-0.673131	-0.460685			*			GSONMG00071947001	protein C-ets-1-like
	0.477347	1.34603	1.04097	-0.126247	0.643743	-0.156427	-1.86688	-0.762467	-0.596071			*			GSONMG00066136001	lysosomal protective protein-like
	0.604414	1.37567	0.71085	-0.113623	0.945011	-0.208598	-1.75111	-0.790723	-0.771892			*			GSONMG00066135001	lysosomal protective protein-like
	0.894288	1.49365	1.18433	-0.297496	0.0712241	-0.279755	-1.29026	-1.16453	-0.611448			*			GSONMG00030829001	fizzy-related protein homolog
	0.759533	1.28902	1.31944	-0.00285191	0.115023	-0.295638	-1.53618	-1.14168	-0.506672			*			GSONMG00033669001	myotubularin-related protein 12
	0.618503	1.09753	1.2481	-0.0961344	0.474171	0.0481974	-1.40058	-1.5769	-0.412884			*			GSONMG00064704001	major facilitator superfamily domain-containing protein 7-like
	0.815758	1.17428	1.00212	-0.0533935	0.368647	0.14133	-1.45574	-1.58277	-0.410247			*			GSONMG00082702001	cyclin-I-like
	0.789552	1.10195	1.16719	-0.0299872	0.244346	0.213206	-1.35371	-1.60827	-0.524281			*	*		GSONMG00057747001	cingulin-like protein 1
	0.718825	0.972471	1.28585	-0.0269315	0.272742	0.283515	-1.42639	-1.55517	-0.524919			*	*		GSONMG00079052001	RIMS-binding protein 2-like
	0.917288	1.0958	1.12841	0.102163	0.328767	-0.229594	-1.40093	-1.54765	-0.394249			*			GSONMG00010985001	kinesin-like protein KIF21B
	0.779249	1.10904	1.32749	-0.112272	0.270652	-0.0827513	-1.54275	-1.32093	-0.42772			*			GSONMG00018480001	myotubularin-related protein 13-like
	0.947307	1.02341	1.31415	-0.223457	0.276719	-0.223457	-1.49048	-1.36495	-0.25923			*			GSONMG00044631001	endonuclease domain-containing 1 protein-like
	0.60137	1.20136	1.35167	-0.263211	0.411932	-0.383085	-1.50543	-1.30543	-0.109177			*			GSONMG00032820001	calcium uniporter protein, mitochondrial-like
	0.52999	0.910334	1.27626	-0.158632	0.509972	0.422693	-1.455	-1.56951	-0.46611			*	*		GSONMG00028018001	guanine nucleotide-binding protein G(i) subunit alpha-2-like
	0.529359	0.909526	1.22601	-0.0467241	0.42338	0.317886	-1.7283	-1.44391	-0.18722			*			GSONMG00016178001	claudin-4-like
	0.629592	0.868771	1.39562	-0.159453	0.191508	0.450413	-1.64877	-1.32494	-0.402742			*			GSONMG00080905001	serine/threonine-protein phosphatase 2A 56 kDa regulatory subunit gamma isoform isoform X6
	0.695361	0.715471	1.4153	0.0129597	0.2335	0.416502	-1.46245	-1.55227	-0.474374			*	*		GSONMG00049265001	putative homeodomain transcription factor 2
	0.496815	0.889347	1.6677	-0.384703	-0.030754	0.402876	-1.21086	-1.51868	-0.311733			*			GSONMG00011263001	nucleolar transcription factor 1-like
	0.464663	0.748708	1.607	-0.115747	0.0642619	0.478352	-1.39087	-1.53529	-0.321081			*			GSONMG00032598001	mitogen-activated protein kinase kinase kinase 5-like
	0.401858	0.893589	1.58903	-0.37342	0.266054	0.483937	-1.41956	-1.34494	-0.49654			*			GSONMG00066929001	major facilitator superfamily domain-containing protein 7-like isoform X1
	0.704012	1.17269	1.43034	-0.36725	0.294518	-0.0175356	-1.28189	-1.38351	-0.551373			*			GSONMG00010767001	ubiquitin-conjugating enzyme E2 H-like
	0.649101	1.04515	1.47106	-0.397551	0.237409	0.31349	-1.31693	-1.36954	-0.632194			*			GSONMG00068512001	VPS9 domain-containing protein 1-like
	0.676222	0.976428	1.54339	-0.193583	0.0837331	0.136555	-1.3724	-1.44899	-0.401351			*			GSONMG00066922001	ADP-ribosylation factor-like protein 9
	0.588328	1.56366	1.1448	-0.434149	0.024732	0.114096	-1.24829	-1.42483	-0.328338		*	*			GSONMG00011137001	syntaxin-12-like isoform X2
	0.578417	1.35271	1.3648	-0.358634	0.0369735	0.112711	-1.4802	-1.22075	-0.386029			*			GSONMG00071835001	PRA1 family protein 3
	0.433819	1.36867	1.3222	-0.595522	0.233218	0.0690184	-1.42736	-1.31583	-0.0882095			*			GSONMG00017883001	programmed cell death protein 4-like, partial
	0.592273	1.0603	1.27394	-0.389503	0.0628001	0.355761	-1.42201	-1.60993	0.0763763			*			GSONMG00078088001	monoacylglycerol lipase ABHD12-like
	1.04981	0.888018	1.26206	-0.0775129	0.160716	0.106539	-1.27237	-1.61227	-0.504989			*			GSONMG00028077001	rho GTPase-activating protein 27-like isoform X3
	0.889242	0.933649	1.31287	0.0144893	0.00532592	0.282343	-1.44108	-1.47985	-0.516988			*			GSONMG00063101001	SUN domain-containing protein 1-like isoform X14
	0.973732	0.67764	1.54321	-0.140636	-0.0914453	0.220729	-1.3373	-1.48961	-0.35632			*			GSONMG00013271001	eukaryotic translation initiation factor 4E-binding protein 3-like
	0.881791	0.808163	1.43335	-0.19963	-0.142436	0.374937	-1.50194	-1.4145	-0.239732			*			GSONMG00040986001	cytohesin-1-like
	0.635457	1.09435	1.5386	0.230872	-0.24389	-0.0223752	-1.34658	-1.34658	-0.539853			*			GSONMG00062600001	protein NDRG2-like
	0.85232	1.06057	1.47133	-0.0136627	-0.283138	0.123953	-1.22865	-1.4458	-0.536915		*	*			GSONMG00004007001	kelch domain-containing protein 1
	0.936953	0.930465	1.49494	0.0956418	-0.159563	-0.0326815	-1.19264	-1.49182	-0.5813			*			GSONMG00059394001	histone deacetylase 7-like
	0.853671	0.897158	1.44539	0.165712	-0.418875	0.115095	-1.15389	-1.66504	-0.239221			*			GSONMG00070024001	SLIT-ROBO Rho GTPase-activating protein 3-like
	1.1409	0.661747	1.27663	0.288262	-0.240994	0.142512	-1.38331	-1.56641	-0.319335			*			GSONMG00024573001	V-type proton ATPase 116 kDa subunit a-like
	1.06097	0.599102	1.19421	0.283956	-0.251269	0.370041	-1.36064	-1.70948	-0.186892			*			GSONMG00062434001	src-like-adapter
	1.27372	0.497059	1.20735	0.213854	-0.516198	0.442849	-1.43168	-1.43168	-0.255284			*			GSONMG00029213001	hepatic leukemia factor-like
	0.968755	0.535264	1.24752	0.268248	-0.384601	0.484994	-1.59759	-1.48661	-0.0359791			*			GSONMG00001648001	myosin-IIIa-like isoform X1
	0.940236	0.577051	1.32249	0.0398243	-0.0746147	0.394267	-1.74034	-1.35331	-0.105609			*			GSONMG00027764001	sorting nexin-18-like
	0.758966	0.53806	1.45583	0.0864887	-0.0131631	0.442589	-1.56021	-1.53164	-0.176927			*			GSONMG00009313001	sarcoplasmic/endoplasmic reticulum calcium ATPase 1-like
	0.674811	0.682683	1.30461	0.206097	-0.0355271	0.531896	-1.58277	-1.58277	-0.199032			*			GSONMG00032649001	neuronal cell adhesion molecule-like
	1.02432	0.574674	1.43413	-0.223503	0.131923	0.170989	-1.88114	-0.907545	-0.32385			*			GSONMG00044440001	rho guanine nucleotide exchange factor 2-like isoform X5
	0.988479	0.346448	1.42517	0.0764154	0.0588351	0.249405	-1.95094	-0.972071	-0.221746			*			GSONMG00069186001	phosphofurin acidic cluster sorting protein 1-like
	0.945803	0.340252	1.48714	0.137942	0.0599183	0.277419	-1.7519	-1.24302	-0.253559			*			GSONMG00050090001	neuron navigator 3-like
	0.853317	0.406841	1.27448	0.203548	0.336264	0.431389	-1.91376	-1.12131	-0.470769			*			GSONMG00014116001	gamma-adducin-like
	0.786527	0.597431	1.30151	0.164062	0.131301	0.461788	-1.94646	-1.03546	-0.460702			*			GSONMG00011964001	calpain-5-like
	1.06771	0.825828	1.17578	0.0964049	0.0719023	0.0964049	-1.94422	-0.808935	-0.580872			*			GSONMG00062521001	probable ATP-dependent RNA helicase DDX17
	0.825793	0.873443	1.2882	0.120431	0.170095	0.228484	-1.84935	-0.887612	-0.769492			*	*		GSONMG00021497001	WD repeat and FYVE domain-containing protein 2
	0.829834	0.800704	1.26601	0.103139	0.347208	0.103139	-1.92342	-0.937697	-0.588915			*			GSONMG00042020001	capping protein, Arp2/3 and myosin-I linker protein 3-like
	1.00469	0.692579	1.40708	0.126392	0.0889905	0.132196	-1.72758	-0.95826	-0.766092			*			GSONMG00077355001	mitogen-activated protein kinase kinase kinase kinase 4-like
	1.1948	0.482813	1.39679	0.263257	-0.320132	0.0888677	-1.82064	-0.826364	-0.459393			*			GSONMG00007434001	uncharacterized protein LOC110536787
	1.32285	0.746534	1.2952	0.228108	-0.311056	-0.317104	-1.5717	-1.09993	-0.292911			*			GSONMG00015799001	target of Myb protein 1-like isoform X3
	0.999245	1.06611	1.35736	0.268358	-0.115403	-0.438715	-1.41689	-1.21906	-0.500996			*			GSONMG00032261001	MAP/microtubule affinity-regulating kinase 3-like
	1.15203	0.645042	1.50727	0.180301	-0.167176	0.0147538	-1.2829	-1.32342	-0.7259			*			GSONMG00010986001	kinesin-like protein KIF21B
	1.19836	0.75146	1.2465	0.336891	-0.112882	0.109849	-1.26246	-1.40041	-0.867296			*	*		GSONMG00057421001	butyrophilin subfamily 1 member A1-like
	1.05903	0.724885	1.34019	0.238148	0.00643624	0.238148	-1.3358	-1.3358	-0.935247			*	*		GSONMG00011953001	rho GTPase-activating protein 27-like
	1.23041	0.583998	1.21588	0.271905	0.0444627	0.212907	-1.5579	-1.24067	-0.760993			*			GSONMG00064876001	vinexin-like isoform X2
	1.03937	0.824746	1.27986	0.392907	-0.199901	0.0683817	-1.60273	-1.22455	-0.578084			*			GSONMG00027797001	fatty acid 2-hydroxylase-like
	1.08023	1.03059	1.30756	0.0710755	-0.267943	0.142151	-1.42489	-1.13439	-0.804393		*	*			GSONMG00024740001	TBC1 domain family member 9B-like isoform X1
	1.16691	1.01116	1.20297	0.135708	-0.00364321	-0.0856144	-1.53077	-0.970085	-0.92664			*			GSONMG00064601001	acetyl-coenzyme A synthetase 2-like, mitochondrial
	0.960865	1.22496	1.33732	0.0480251	-0.0520348	-0.239852	-1.38726	-1.01983	-0.872196			*			GSONMG00059113001	transcription cofactor HES-6-like
	0.960399	1.0539	1.28167	-0.0705657	-0.0461964	0.160195	-1.69833	-0.994604	-0.646473		*	*			GSONMG00046624001	ADP-ribosylation factor-like protein 8A
	0.747197	1.08856	1.28442	-0.0442055	-0.166999	0.270145	-1.85418	-0.969452	-0.355486			*			GSONMG00059695001	L-fucose kinase isoform X4
	0.776599	1.17559	1.25924	-0.210147	-0.051735	0.330972	-1.49595	-1.36271	-0.421858			*			GSONMG00019891001	transmembrane protein 184B-like
	0.931102	1.1739	1.26869	-0.276245	-0.0367712	0.136182	-1.5163	-1.25132	-0.429242		*	*			GSONMG00054145001	toll-like receptor 13
	0.846689	0.991521	1.28377	-0.0414381	0.00666689	0.24926	-1.64441	-1.32164	-0.370412		*	*	*		GSONMG00021584001	toll-like receptor 13
	0.865641	1.00367	1.31757	-0.204985	-0.0935786	0.269369	-1.74016	-1.12777	-0.289766			*			GSONMG00032980001	transmembrane protein 184B-like
	0.948017	0.827106	1.43004	-0.0648239	-0.033918	0.252909	-1.57812	-1.22677	-0.554436		*	*	*		GSONMG00041579001	toll-like receptor 13
	0.800419	0.949882	1.51373	-0.101731	0.0110383	0.0548925	-1.57578	-1.21599	-0.436456			*			GSONMG00001078001	double-strand-break repair protein rad21 homolog
	0.246663	0.761848	1.6271	-0.368237	-0.105015	0.694837	-1.65057	-1.16434	-0.0422918			*			GSONMG00080405001	creatine kinase, testis isozyme-like
	0.546123	0.797498	1.61634	-0.278852	-0.24479	0.439169	-1.68696	-1.12835	-0.0601757			*			GSONMG00003479001	LIM and senescent cell antigen-like-containing domain protein 1 isoform X4
	0.739297	0.548091	1.79887	-0.381489	-0.216734	0.384848	-1.60203	-0.953596	-0.317249			*			GSONMG00072235001	mitogen-activated protein kinase kinase kinase 5-like
	0.72063	0.847632	1.52461	-0.267934	-0.0263091	0.38483	-1.6967	-1.08483	-0.401931		*	*			GSONMG00064434001	protein FAM83H-like
	0.640711	0.727896	1.5745	-0.151595	-0.0116416	0.301916	-1.73927	-1.19092	-0.151595			*			GSONMG00003339001	protein LCHN-like
	0.759161	0.738124	1.40573	-0.28713	0.0740225	0.390294	-1.83062	-1.13987	-0.10971			*			GSONMG00032928001	transcription factor HIVEP3-like isoform X1
	0.897346	0.637108	1.41782	-0.177866	-0.204108	0.537971	-1.77282	-1.10437	-0.23108			*			GSONMG00052013001	nectin-3-like isoform X2
	0.56943	0.549225	1.53062	-0.501439	0.124919	0.599738	-1.91652	-0.848533	-0.10744			*			GSONMG00074440001	transcriptional regulator ERG isoform X2
	0.698303	0.533883	1.64732	-0.332205	-0.132449	0.327637	-1.94828	-0.686284	-0.10793			*			GSONMG00080662001	SH3 and PX domain-containing protein 2A-like isoform X2
	0.708882	0.460724	1.61388	-0.212321	-0.0679917	0.493861	-1.93396	-0.733673	-0.329404			*			GSONMG00003327001	SH3 and PX domain-containing protein 2A-like isoform X2
	0.647835	1.09546	1.45765	-0.446285	-0.189956	0.266746	-1.67726	-1.06177	-0.092416			*			GSONMG00068280001	SID1 transmembrane family member 2-like isoform X4
	0.454997	0.956972	1.58936	-0.622955	-0.198605	0.318895	-1.70298	-0.947945	0.15226		*	*			GSONMG00079966001	carboxy-terminal domain RNA polymerase II polypeptide A small phosphatase 2-like
	0.702001	0.913352	1.61728	-0.891793	-0.143403	0.318566	-1.54837	-0.854258	-0.113375		*	*			GSONMG00059077001	phosphoinositide 3-kinase regulatory subunit 6-like isoform X1
	0.854656	0.5204	1.83202	-0.182207	0.162077	-0.115356	-1.39021	-1.17495	-0.506436			*			GSONMG00082033001	spastin-like isoform X2
	0.993128	0.590831	1.71726	-0.18827	-0.0926741	0.0523117	-1.42941	-1.19282	-0.45036			*			GSONMG00029128001	TNF alpha-induced protein 8-like protein 2
	1.07357	0.792042	1.54384	-0.410955	-0.147224	-0.0538055	-1.5593	-1.09094	-0.147224		*	*			GSONMG00035582001	eukaryotic elongation factor 2 kinase-like isoform X2
	0.913157	0.628084	1.69406	-0.560251	0.115595	-0.0323864	-1.64929	-0.899775	-0.209195			*			GSONMG00071719001	headcase protein homolog
	0.784422	0.820894	1.6225	-0.695884	0.204034	0.141397	-1.55774	-1.00273	-0.316887			*			GSONMG00004010001	leucine-rich repeat protein 1
	0.694892	0.930516	1.70717	-0.188701	-0.39442	0.103111	-1.49551	-1.11308	-0.243982			*			GSONMG00014550001	cyclin-G2-like isoform X1
	0.839091	0.919279	1.75085	-0.283554	-0.74438	0.100207	-1.32497	-0.941207	-0.315317		*	*			GSONMG00002332001	tyrosine-protein kinase receptor Tie-1-like
	0.528797	-0.158594	0.915262	0.714301	0.898773	0.729759	-1.84564	-0.815068	-0.967592				*		GSONMG00074699001	receptor-type tyrosine-protein phosphatase H-like
	0.50979	-0.465958	0.913811	0.778503	0.730859	1.04912	-1.63323	-0.882366	-1.00052				*		GSONMG00028726001	receptor-type tyrosine-protein phosphatase eta-like, partial
	0.583232	-0.304015	1.18545	0.161475	0.86323	0.919028	-1.47126	-1.47126	-0.465882			*	*		GSONMG00064984001	hemicentin-1-like
	0.351931	0.226967	1.19027	0.1084	0.855228	0.718948	-1.59336	-1.59336	-0.265014			*	*		GSONMG00041758001	MAGUK p55 subfamily member 7-like
	1.00063	-0.237372	1.51406	0.207273	0.226579	0.332763	-1.89951	-0.873871	-0.270554			*			GSONMG00077354001	mitogen-activated protein kinase kinase kinase kinase 4-like
	1.05024	0.0427714	1.10417	0.509401	0.523283	0.161298	-2.04318	-0.803462	-0.54452			*	*		GSONMG00030075001	triple functional domain protein-like
	1.03194	0.24225	1.38046	0.367541	0.120488	0.394012	-1.73241	-1.03802	-0.766259			*			GSONMG00059907001	ankyrin-3-like isoform X30
	0.909362	0.244004	1.42342	0.25993	0.345754	0.489089	-1.29818	-1.46894	-0.904447			*	*		GSONMG00058468001	rho GTPase-activating protein 24 isoform X1
	0.889793	0.416687	1.3895	0.278866	0.228896	0.412658	-1.39997	-1.54827	-0.668151			*	*		GSONMG00072251001	SH3 domain-binding glutamic acid-rich-like protein 3 isoform X1
	0.656781	0.471593	1.42984	0.0964902	0.398306	0.584282	-1.49691	-1.4315	-0.708879			*			GSONMG00007487001	dedicator of cytokinesis protein 4-like
	0.677073	0.388287	1.27816	0.439083	0.417448	0.580184	-1.60029	-1.33126	-0.848693				*		GSONMG00036772001	NACHT, LRR and PYD domains-containing protein 3-like
	1.18407	-0.212521	1.26852	0.205048	0.416179	0.610888	-1.52153	-1.23768	-0.712978			*	*		GSONMG00030074001	triple functional domain protein-like
	1.01758	-0.16184	1.11403	0.401727	0.685834	0.485971	-1.66372	-1.32383	-0.555756			*	*		GSONMG00070727001	integrin alpha-1-like
	0.714601	0.43698	1.70534	-0.0614962	0.131862	0.554059	-1.23762	-1.20303	-1.04071			*			GSONMG00080609001	zinc finger E-box-binding homeobox 1-like isoform X2
	0.897699	0.240656	1.68654	-0.0937086	0.15885	0.474387	-1.53635	-0.940983	-0.887095			*			GSONMG00036944001	serine/threonine-protein kinase ULK1-like isoform X1
	0.942134	0.464409	1.53804	-0.566779	0.250515	0.551798	-1.49476	-1.14937	-0.535985			*			GSONMG00001923001	supervillin-like
	0.494713	0.233088	1.60527	-0.117143	0.196568	0.831772	-1.72042	-1.12173	-0.402116			*	*		GSONMG00039948001	uncharacterized protein LOC110504973 isoform X2
	0.711437	0.266218	1.63438	0.03441	-0.136073	0.63662	-1.80534	-0.960279	-0.381372			*			GSONMG00057799001	choline transporter-like protein 5-B isoform X4
	0.894383	0.1928	1.59189	0.0655356	-0.0103336	0.525644	-1.68353	-1.15652	-0.419862			*			GSONMG00079824001	tenascin-R isoform X2
	1.03398	0.346482	1.47378	-0.0147305	0.0130549	0.415548	-1.52071	-1.43338	-0.314021			*			GSONMG00025322001	rho GTPase-activating protein 27-like isoform X3
	0.995804	0.331648	1.44516	-0.0154654	0.072172	0.602294	-1.45719	-1.41681	-0.557616			*			GSONMG00079825001	tenascin-N isoform X1
	1.05148	0.0670858	1.53475	0.122554	0.0530592	0.519755	-1.44202	-1.37125	-0.535411			*	*		GSONMG00055882001	tetraspanin-5-like
	0.911899	0.000914035	1.65083	0.301834	-0.0525524	0.393001	-1.37002	-1.48038	-0.355529			*			GSONMG00081768001	plasma membrane calcium-transporting ATPase 1-like isoform X2
	1.03046	0.0408273	1.48976	0.192128	-0.128228	0.593538	-1.09161	-1.71843	-0.408444			*			GSONMG00069804001	rho GTPase-activating protein 27-like isoform X1
	0.913876	0.0293257	1.28625	0.416701	0.10571	0.637667	-1.28761	-1.77592	-0.325995			*	*		GSONMG00077257001	neuronal cell adhesion molecule-like
	0.864505	-0.0438912	1.28229	0.380465	-0.0438912	0.807351	-1.68669	-1.39081	-0.169327			*			GSONMG00041590001	A-kinase anchor protein 12-like
	1.31952	-0.257089	1.24547	0.366085	-0.0336378	0.487967	-1.50671	-1.39532	-0.226291			*			GSONMG00055206001	voltage-dependent T-type calcium channel subunit alpha-1G
	1.20173	-0.152729	1.35145	0.165437	-0.00785592	0.524499	-1.42123	-1.53907	-0.122229			*			GSONMG00079589001	protein FAM117A-like isoform X1
	1.23531	-0.23833	1.45854	0.202125	-0.343668	0.689519	-1.32992	-1.32992	-0.343668			*			GSONMG00037370001	unnamed protein product
	0.998095	-0.047311	1.84275	0.0510393	-0.287401	0.477417	-1.20437	-1.20437	-0.625842			*			GSONMG00038946001	zinc finger and BTB domain-containing protein 25-like isoform X1
	1.15698	-0.0121659	1.43193	0.420334	-0.594307	0.708667	-1.50797	-0.899672	-0.703801			*			GSONMG00006898001	DCN1-like protein 4 isoform X2
	1.26723	0.467599	0.789602	0.731658	0.0959292	-0.0472747	-1.90065	-1.15318	-0.250907			*			GSONMG00010038001	nesprin-1-like
	1.05085	0.684695	0.988505	0.413373	0.36947	0.211418	-1.63252	-1.40159	-0.684207			*			GSONMG00015961001	protein kinase C eta type isoform X1
	1.13074	0.415625	1.08219	0.40306	0.382497	0.325379	-1.46297	-1.47839	-0.798122			*	*		GSONMG00075704001	sphingosine 1-phosphate receptor 4-like, partial
	1.23898	0.525562	1.10049	0.424844	0.110101	0.290029	-1.30257	-1.47148	-0.915958			*	*		GSONMG00020614001	toll-like receptor 2
	1.31076	0.321662	1.07081	0.625719	0.259385	-0.0135341	-1.52924	-1.28929	-0.756276			*			GSONMG00040112001	anoctamin-6-like isoform X2
	1.34854	0.491705	0.706137	0.59088	0.59624	-0.136403	-1.71337	-1.00485	-0.878874			*			GSONMG00046299001	WD repeat-containing protein 20-like
	0.443978	0.489626	1.02969	0.504414	0.504414	0.814306	-1.84549	-1.11448	-0.82645			*	*		GSONMG00064985001	hemicentin-1-like
	0.895399	0.656257	1.01248	0.131888	0.412755	0.31249	-2.13996	-0.809111	-0.472195			*	*		GSONMG00072324001	triple functional domain protein-like isoform X3
	0.825651	0.578889	1.05071	0.216171	0.486924	0.358402	-2.11836	-0.728609	-0.669775			*	*		GSONMG00030072001	triple functional domain protein-like isoform X4
	0.774773	0.505473	1.24657	0.00554694	0.548365	0.462582	-1.94986	-0.841727	-0.751726			*	*		GSONMG00020524001	adseverin-like
	0.472883	0.310721	1.2352	0.153329	0.784487	0.586555	-1.97782	-0.913439	-0.651914				*		GSONMG00037608001	plexin-C1-like
	0.912234	0.386518	1.19063	-0.0757497	0.858497	0.29005	-1.78756	-0.842958	-0.931657			*	*		GSONMG00030070001	CC chemokine receptor type 4-like
	0.771433	0.941022	0.493691	0.0866787	0.925663	0.325383	-2.03478	-0.869418	-0.639673			*	*		GSONMG00069990001	saxiphilin-like isoform X2
	1.215	0.482322	0.860403	0.238682	0.369014	0.671362	-1.27893	-1.27893	-1.27893			*			GSONMG00005024001	inactive phospholipase C-like protein 1
	0.935205	0.284628	0.530804	0.663394	0.720408	0.670024	-0.778748	-1.805	-1.22072			*	*		GSONMG00023958001	sodium-dependent lysophosphatidylcholine symporter 1-like
	0.889623	0.640387	0.719836	0.524238	0.548033	0.582313	-0.99336	-1.72211	-1.18896			*	*		GSONMG00051264001	sodium-dependent lysophosphatidylcholine symporter 1-like
	1.00052	0.266501	0.72076	0.66053	0.691489	0.524871	-1.24094	-1.6558	-0.967935			*	*		GSONMG00072947001	CB1 cannabinoid receptor-interacting protein 1-like
	0.665025	0.488989	0.409234	0.562996	0.843217	0.922253	-0.910678	-1.49052	-1.49052				*		GSONMG00034604001	arf-GAP with Rho-GAP domain, ANK repeat and PH domain-containing protein 3-like
	0.412678	0.799592	0.625169	0.625169	0.917258	0.488815	-0.825586	-1.61257	-1.43053				*		GSONMG00011627001	arf-GAP with Rho-GAP domain, ANK repeat and PH domain-containing protein 2-like
	0.703699	0.735239	0.577538	0.577538	1.02331	0.298582	-1.15227	-1.29736	-1.46627			*	*		GSONMG00011292001	arf-GAP with Rho-GAP domain, ANK repeat and PH domain-containing protein 2-like
	0.674363	0.720434	0.630939	0.387872	1.20498	0.227416	-1.45128	-1.21192	-1.1828			*	*		GSONMG00053933001	serine/threonine-protein kinase 10-like
	0.735866	0.927886	0.721607	0.295741	0.944046	0.226347	-1.5351	-1.21951	-1.09688			*	*		GSONMG00005339001	integrin alpha-E-like
	0.294056	1.03526	1.28884	-0.124922	0.872979	0.173902	-1.29525	-1.41853	-0.826339			*	*		GSONMG00072215001	rho GTPase-activating protein 18 isoform X1
	0.726272	0.809795	1.22294	-0.248416	0.887352	0.240047	-1.23429	-1.23429	-1.16941			*	*		GSONMG00041482001	CD97 antigen-like
	0.643548	0.981814	1.38911	-0.200198	0.493975	0.289175	-1.21806	-1.11835	-1.26102			*	*		GSONMG00041483001	CD97 antigen-like
	0.349069	1.01328	1.53939	-0.619536	0.732378	0.119836	-1.45098	-0.953052	-0.730394			*			GSONMG00017528001	engulfment and cell motility protein 1-like
	0.371225	1.06325	1.45399	-0.429077	0.713001	0.193276	-1.37061	-0.899843	-1.09521			*	*		GSONMG00075303001	tripartite motif-containing protein 2
	0.254205	1.15016	1.43151	-0.495517	0.852392	0.0756492	-1.21769	-1.02536	-1.02536			*	*		GSONMG00020786001	regulator of G-protein signaling 14-like isoform X2
	0.315359	1.10015	1.32631	-0.195523	0.837054	0.0513583	-1.45336	-0.751456	-1.2299			*			GSONMG00025564001	NACHT, LRR and PYD domains-containing protein 12-like isoform X4
	0.532058	1.07452	1.30588	-0.123916	0.610047	0.163777	-1.51905	-0.867411	-1.1759			*			GSONMG00006142001	NLR family CARD domain-containing protein 3-like isoform X1
	0.311657	1.3007	1.02159	-0.372431	0.798685	0.446151	-1.29366	-0.919027	-1.29366			*	*		GSONMG00081033001	keratin, type II cytoskeletal 8-like
	0.25101	1.23978	0.97004	-0.218509	0.894175	0.363121	-1.68101	-0.922366	-0.896235			*	*		GSONMG00050248001	plexin-C1-like
	0.595072	1.02236	1.34624	-0.573282	0.495233	0.471462	-1.51521	-0.920935	-0.920935			*	*		GSONMG00030552001	intermediate conductance calcium-activated potassium channel protein 4-like, partial
	0.873081	1.08269	1.05033	-0.505184	0.481077	0.393557	-1.6709	-0.657426	-1.04722			*			GSONMG00017900001	transport and Golgi organization protein 2 homolog isoform X5
	0.665357	0.999469	1.28769	-0.5743	0.54347	0.293962	-1.76664	-0.630225	-0.81879			*			GSONMG00045246001	anthrax toxin receptor 2-like, partial
	0.829072	0.922491	1.30959	-0.264566	0.484928	0.139173	-1.6943	-0.688169	-1.03822			*			GSONMG00052482001	cingulin-like protein 1
	0.924872	0.828575	1.36226	-0.344089	0.360589	0.272392	-1.64545	-0.767976	-0.99117			*			GSONMG00001459001	GTP-binding protein Di-Ras2
	0.895302	0.862589	1.50307	0.00172188	0.330573	-0.126547	-1.33434	-0.977084	-1.15528			*			GSONMG00080476001	BEN domain-containing protein 3-like
	0.756052	1.06757	1.46496	-0.0858768	0.19196	0.0606191	-1.42033	-0.958957	-1.07599			*			GSONMG00064592001	monoacylglycerol lipase ABHD12-like isoform X2
	0.703438	1.28741	1.28384	-0.34379	0.372797	0.0653483	-1.44275	-0.938467	-0.987826			*			GSONMG00031080001	nuclear RNA export factor 1-like
	0.734951	1.26606	1.23464	-0.220845	0.45926	-0.0677973	-1.4868	-0.871558	-1.04792			*			GSONMG00018315001	signaling lymphocytic activation molecule-like isoform X1
	0.967166	1.12402	1.02362	-0.137322	0.560907	0.0801516	-1.38664	-1.11595	-1.11595			*	*		GSONMG00007180001	UDP-GlcNAc:betaGal beta-1,3-N-acetylglucosaminyltransferase 7-like
	0.865256	1.0717	1.11705	-0.151392	0.525471	0.244573	-1.22422	-1.22422	-1.22422			*			GSONMG00070127001	metalloproteinase inhibitor 2-like
	0.938943	1.21892	1.2448	-0.356245	0.312523	0.0425455	-1.13383	-1.13383	-1.13383			*			GSONMG00005957001	formin-2-like
	0.840818	1.34153	1.39349	-0.325935	0.116203	-0.286256	-1.35287	-0.744455	-0.982529			*			GSONMG00031650001	upstream stimulatory factor 1-like isoform X3
	0.94608	1.10254	1.48984	-0.344081	0.0577585	-0.0499685	-1.29738	-0.797219	-1.10758			*			GSONMG00075495001	zinc finger FYVE domain-containing protein 1-like
	0.828981	1.21066	1.53805	-0.662363	0.192302	-0.127683	-1.02594	-0.85896	-1.09504			*			GSONMG00079892001	tumor protein p53-inducible nuclear protein 2-like
	0.713171	0.890032	0.907653	0.153221	0.58591	0.58591	-1.23425	-0.941879	-1.65976			*	*		GSONMG00000462001	M-phase inducer phosphatase 2
	0.733748	0.904119	0.887231	0.181409	0.592186	0.494832	-1.12593	-0.885023	-1.78257			*	*		GSONMG00055208001	dedicator of cytokinesis protein 10-like
	0.962237	0.504134	1.18332	0.335499	0.699326	0.0845387	-1.06868	-1.24329	-1.45708			*			GSONMG00032147001	serine palmitoyltransferase 3-like, partial
	0.825793	0.825793	1.11918	0.396092	0.407776	0.269519	-1.29415	-1.09942	-1.45058			*	*		GSONMG00000660001	twisted gastrulation protein homolog 1-A-like
	1.02702	0.827174	1.06681	0.215749	0.422454	0.24959	-1.2696	-1.2696	-1.2696			*	*		GSONMG00022978001	tyrosine-protein phosphatase non-receptor type 22-like
	0.962974	0.801214	0.886292	0.326568	0.598034	0.326568	-1.30055	-1.30055	-1.30055			*	*		GSONMG00005434001	dedicator of cytokinesis protein 4-like
	0.960555	0.889153	1.00203	0.295354	0.609316	-0.0642859	-1.22038	-0.864418	-1.60732			*	*		GSONMG00068513001	zinc finger protein 276
	0.968204	1.00071	1.20125	0.168116	0.407382	-0.176261	-1.20109	-0.914112	-1.45419			*	*		GSONMG00029034001	CD99 antigen-like protein 2 isoform X1
	0.97617	0.815754	0.911866	0.209355	0.747301	0.120158	-1.54969	-0.96818	-1.26274			*	*		GSONMG00002228001	deleted in autism-related protein 1 isoform X2
	1.00183	0.93279	0.876362	0.225785	0.51257	0.180642	-1.73989	-0.947911	-1.04218			*	*		GSONMG00030071001	triple functional domain protein-like isoform X3
	0.838867	1.06199	1.21863	0.0811547	0.438154	-0.0855057	-1.57088	-0.841397	-1.14102			*			GSONMG00051508001	dedicator of cytokinesis protein 4-like
	0.96732	1.10354	1.07161	0.0450455	0.489562	-0.10291	-1.52901	-0.931327	-1.11383			*			GSONMG00023245001	abl interactor 1-like isoform X3
	0.779659	1.39612	0.890157	-0.0351811	0.537985	-0.127586	-1.5899	-0.69946	-1.15179			*			GSONMG00069921001	interferon regulatory factor 6-like
	0.899782	1.13421	0.74805	-0.197672	0.813881	0.165202	-1.44044	-0.682575	-1.44044			*			GSONMG00013514001	sorting nexin-14-like
	0.66985	0.628113	1.47354	0.208796	0.453398	0.223355	-1.60922	-1.02392	-1.02392			*			GSONMG00028268001	uncharacterized protein LOC110487416 isoform X2
	0.665944	0.740623	1.22906	0.117457	0.533237	0.461586	-1.69149	-1.10112	-0.955297			*	*		GSONMG00070291001	uncharacterized protein C7orf43 homolog
	0.840907	0.819641	1.16553	0.214188	0.415589	0.302379	-1.65596	-1.06865	-1.03362			*	*		GSONMG00076623001	bis(5'-adenosyl)-triphosphatase ENPP4
	1.01661	0.724386	1.34446	0.0118338	0.24076	0.268807	-1.3693	-1.3693	-0.868244		*	*	*		GSONMG00039939001	protein NDRG1-like isoform X2
	0.853838	0.8802	1.33577	0.131353	0.352135	0.131353	-1.3581	-1.19911	-1.12744			*			GSONMG00069922001	TRAF3-interacting JNK-activating modulator-like isoform X2
	0.893538	0.821873	1.43785	0.0762149	0.217839	0.139349	-1.39974	-1.22655	-0.960368			*			GSONMG00070995001	uncharacterized protein LOC110520017
	1.05226	0.859044	1.28582	0.100477	0.179847	0.147969	-1.40039	-1.13041	-1.09462			*	*		GSONMG00077352001	mitogen-activated protein kinase kinase kinase kinase 4-like
	0.796895	0.900956	1.24927	0.0366678	0.472185	0.256835	-1.31806	-1.41827	-0.976487			*	*		GSONMG00072989001	thymosin beta-11
	0.764726	1.01194	1.25915	0.0201601	0.350752	0.299666	-1.2705	-1.29399	-1.1419			*	*		GSONMG00041164001	CD97 antigen-like
	0.673409	0.846093	1.24178	0.110956	0.587561	0.235287	-1.48562	-1.44221	-0.767261			*			GSONMG00012774001	RAS guanyl-releasing protein 2-like
	0.667557	0.925264	1.21201	0.129458	0.286442	0.496055	-1.51025	-1.3941	-0.812442			*			GSONMG00073428001	CD209 antigen-like protein D isoform X1
	0.756473	0.71866	1.58387	0.211069	0.23286	0.0373856	-1.19122	-1.42386	-0.925243			*			GSONMG00051758001	raftlin-like isoform X1
	0.662127	0.855085	1.57903	0.111424	0.0269171	0.262128	-1.33857	-1.33857	-0.819561			*			GSONMG00001924001	supervillin-like
	0.772056	0.912615	1.412	0.227535	-0.0752946	0.354951	-1.38717	-1.18834	-1.02835			*	*		GSONMG00048288001	CMP-N-acetylneuraminate-beta-galactosamide-alpha-2,3-sialyltransferase 2-like
	1.13287	0.957794	1.13287	0.374208	-0.146934	0.153613	-1.20147	-1.20147	-1.20147			*			GSONMG00064481001	telomere length regulation protein TEL2 homolog isoform X3
	0.907316	0.949568	1.26766	0.252805	0.213741	0.0877817	-1.06977	-1.34162	-1.26748			*			GSONMG00080028001	anoctamin-10-like
	0.795538	0.946873	1.21462	0.476464	-0.0251638	0.284385	-0.981326	-1.51047	-1.20092			*			GSONMG00051757001	raftlin-like isoform X3
	1.05175	0.917818	1.06751	0.495523	0.0653489	0.0141378	-0.830058	-1.61792	-1.16411		*	*	*		GSONMG00031809001	neuroblast differentiation-associated protein AHNAK-like
	1.12541	0.77226	1.10827	0.47848	0.147978	-0.0484874	-0.841693	-1.67713	-1.06509			*	*		GSONMG00010164001	keratin, type I cytoskeletal 18-like
	1.07083	0.627514	1.05788	0.544651	0.246344	0.156749	-0.879037	-1.72527	-1.09966			*	*		GSONMG00041203001	toll-like receptor 12 isoform X1
	0.811309	0.818075	1.17041	0.424664	0.400016	0.129848	-0.956623	-1.6405	-1.15719			*	*		GSONMG00012179001	cytochrome c oxidase subunit 8B, mitochondrial-like
	1.10602	0.820612	1.18914	0.132634	0.338927	0.0194727	-1.27637	-1.49068	-0.839751			*			GSONMG00043484001	rho GTPase-activating protein 25-like
	1.09098	0.917201	0.955202	0.409948	0.291248	0.0713532	-1.12718	-1.55416	-1.05459			*	*		GSONMG00081574001	probable palmitoyltransferase ZDHHC8
	1.221	0.927074	1.06757	0.380598	0.15563	-0.18484	-1.2209	-1.35192	-0.99421			*			GSONMG00015964001	protein kinase C eta type-like
	1.16565	0.959343	1.02931	0.0623416	0.362837	0.0322921	-0.896104	-1.48902	-1.22665			*	*		GSONMG00079053001	14-3-3 protein gamma-2
	0.865323	1.16852	1.14641	0.112479	0.0525265	0.185699	-0.973051	-1.6684	-0.889511			*	*		GSONMG00066797001	TNF ligand superfamily member 12-like
	0.786475	1.16423	1.2338	0.208337	0.106917	-0.0439863	-0.929322	-1.70589	-0.820554			*			GSONMG00066081001	cingulin-like protein 1
	0.888018	1.13072	1.08701	0.118161	0.388916	-0.174124	-0.915928	-1.77843	-0.744341			*			GSONMG00012053001	interphotoreceptor matrix proteoglycan 2-like
	0.962307	1.18364	0.884495	0.198597	0.350762	-0.0809501	-0.64696	-1.76976	-1.08213			*	*		GSONMG00035287001	protein kinase C eta type isoform X2
	0.721059	1.06717	1.02879	0.38398	0.44041	-0.0539226	-0.617477	-1.75587	-1.21414			*	*		GSONMG00058454001	ras GTPase-activating protein nGAP-like
	0.868282	1.39683	0.438307	0.263535	0.679601	-0.0902416	-1.04877	-1.65351	-0.854037			*			GSONMG00027018001	NHS-like protein 2
	1.10104	1.1963	0.468021	0.427305	0.610142	-0.107381	-1.11914	-1.28354	-1.29275			*	*		GSONMG00047721001	tripartite motif-containing protein 16-like
	0.961588	1.01127	0.745774	0.199253	0.862997	-0.0219954	-1.21829	-1.2703	-1.2703			*	*		GSONMG00003084001	protein arginine N-methyltransferase 2 isoform X3
	1.017	0.975116	1.03008	0.365878	0.394671	-0.0568597	-1.23346	-1.37546	-1.11697			*	*		GSONMG00031160001	hematopoietic SH2 domain-containing protein-like
	1.06506	1.07566	0.93878	0.198467	0.488615	-0.0868628	-1.233	-1.34193	-1.10479			*			GSONMG00054275001	proline-serine-threonine phosphatase-interacting protein 1-like
	0.985055	1.18089	0.928668	0.262331	0.51577	-0.259098	-1.14674	-1.31408	-1.1528			*	*		GSONMG00031161001	hematopoietic SH2 domain-containing protein-like
	0.985456	1.22944	0.879295	0.128097	0.499971	-0.0649797	-1.13032	-1.30353	-1.22344			*	*		GSONMG00027149001	claudin-4-like
	0.866349	1.22669	0.697999	0.248825	0.662179	0.0023882	-1.19684	-1.55432	-0.953271			*	*		GSONMG00016155001	B-cell linker protein-like isoform X3
	0.839433	1.25231	0.85944	0.262251	0.511434	-0.0427094	-1.30075	-1.44444	-0.936977			*	*		GSONMG00005341001	uncharacterized protein LOC110503898 isoform X1
	0.916114	1.28873	0.825679	0.159437	0.510301	-0.0437546	-1.21826	-1.41115	-1.02709			*	*		GSONMG00008826001	claudin-4-like isoform X1
	1.06978	1.34019	0.625864	0.264445	0.427476	-0.15001	-1.36063	-1.31284	-0.904276			*	*		GSONMG00026860001	TNF ligand superfamily member 13B
	1.08949	1.12176	0.814332	0.0211368	0.782061	-0.357627	-1.38861	-1.20687	-0.875666			*			GSONMG00051840001	dedicator of cytokinesis protein 2-like
	0.727685	1.1573	0.716831	0.082808	1.0153	-0.0610008	-1.4204	-1.32995	-0.888577			*	*		GSONMG00062570001	proto-oncogene tyrosine-protein kinase Yrk-like isoform X2
	0.92584	1.19969	0.826806	0.09267	0.626587	0.0397088	-1.33986	-1.25676	-1.11467			*	*		GSONMG00045327001	NHS-like protein 2
	0.850279	1.1813	0.85411	0.0472519	0.690133	0.0510832	-1.5542	-1.12434	-0.99561			*	*		GSONMG00018980001	caspase recruitment domain-containing protein 11-like
	0.833919	1.24958	0.761485	0.0711339	0.495151	0.28565	-1.51573	-1.36919	-0.812003			*	*		GSONMG00026182001	inositol polyphosphate 5-phosphatase K-like isoform X2
	1.12003	0.648784	0.850648	0.131166	0.98636	-0.12662	-1.49057	-1.31121	-0.808593			*			GSONMG00056542001	E3 ubiquitin-protein ligase MYLIP-A-like
	0.0701442	1.47349	1.2986	-0.31139	0.499595	0.00605612	-0.413212	-1.61112	-1.01217			*			GSONMG00032549001	platelet glycoprotein Ib alpha chain-like
	0.537326	1.40389	0.993878	-0.0732838	0.671323	-0.364547	-0.323626	-1.49991	-1.34505			*			GSONMG00010163001	simple type II keratin K8a (S1)
	0.25285	1.57991	0.87188	-0.0326088	0.847022	-0.187366	-0.739842	-1.39576	-1.19609			*	*		GSONMG00044022001	ribonucleoside-diphosphate reductase subunit M2 isoform X1
	0.537993	1.71648	0.764329	0.0201451	0.537993	-0.258331	-0.787437	-1.26559	-1.26559			*			GSONMG00007510001	myosin regulatory light polypeptide 9-like
	0.480587	1.67313	1.08538	-0.04952	0.366935	-0.419702	-0.745235	-1.37357	-1.018			*			GSONMG00043436001	liprin-beta-2-like isoform X7
	0.45381	1.78535	0.810115	-0.038611	0.317694	-0.169122	-0.679158	-1.61596	-0.864116			*			GSONMG00013112001	hyaluronidase-3-like
	0.862263	1.32993	1.35866	-0.282975	-0.503921	0.14787	-0.425117	-1.1616	-1.32511			*			GSONMG00046753001	scavenger receptor class B member 1 isoform X3
	0.691358	1.28205	1.39611	-0.0180309	-0.151563	0.134975	-0.811805	-1.4127	-1.1104			*			GSONMG00026650001	toll-like receptor 9 precursor
	0.534856	1.61232	0.898373	-0.229259	0.244769	0.292026	-1.1177	-1.54301	-0.69238			*			GSONMG00067676001	cell division control protein 45 homolog
	0.809146	1.36627	0.979682	-0.270526	0.233014	0.433508	-1.1837	-1.1837	-1.1837			*			GSONMG00022556001	MAP7 domain-containing protein 1-like
	1.21537	1.56118	0.841595	-0.600977	-0.0982935	0.0810902	-0.999986	-0.999986	-0.999986			*			GSONMG00040983001	nck-associated protein 1-like isoform X3
	0.688104	1.62213	1.25738	-0.652847	-0.192158	-0.00872644	-0.961202	-1.31858	-0.434099		*	*			GSONMG00024376001	thrombopoietin receptor-like isoform X3
	0.699357	1.69816	1.11357	-0.120835	-0.475704	-0.240692	-0.708366	-1.555	-0.410488		*	*			GSONMG00072233001	connective tissue growth factor-like
	0.507202	1.7228	1.30917	0.0573661	-0.148457	-0.644418	-0.934554	-0.934554	-0.934554		*	*			GSONMG00036695001	dual specificity mitogen-activated protein kinase kinase 6
	0.622801	1.91377	0.913479	-0.314761	0.226269	-0.586396	-0.914039	-1.09438	-0.76674		*	*			GSONMG00048176001	thrombopoietin receptor-like isoform X1
	0.550589	1.91262	0.774292	-0.141981	0.246816	-0.274882	-1.33148	-0.906367	-0.829598			*			GSONMG00082108001	V-set domain-containing T-cell activation inhibitor 1-like
	0.891318	1.59338	0.925368	-0.263927	0.224924	-0.221771	-1.50673	-0.717108	-0.925458			*			GSONMG00000861001	DNA-binding death effector domain-containing protein 2-like
	0.763414	1.63797	1.15249	-0.141263	-0.0551854	-0.367648	-1.41952	-0.785125	-0.785125			*			GSONMG00027433001	protein C8orf37 homolog
	0.795109	1.4237	0.750997	0.357473	-0.153875	-0.297819	-0.538693	-2.03908	-0.297819			*			GSONMG00003567001	thrombospondin-1-like
	0.855446	1.2075	0.855446	0.0317088	0.195584	0.0317088	-0.912287	-2.03823	-0.226877			*			GSONMG00053815001	NADP-dependent malic enzyme-like
	1.04354	1.04354	0.965338	-0.0188496	0.11771	0.052137	-1.20156	-1.84525	-0.156612			*			GSONMG00062003001	myosin-IIIb-like isoform X2
	0.871758	1.1379	1.20504	-0.0488054	0.013482	0.0911395	-1.2889	-1.64563	-0.335976			*			GSONMG00041498001	17-beta-hydroxysteroid dehydrogenase 14-like
	0.715993	1.15599	1.14134	0.0206592	0.163292	0.141642	-1.16625	-1.82147	-0.351205			*			GSONMG00038306001	probable palmitoyltransferase ZDHHC11
	0.863685	0.799806	1.03164	0.401458	0.144506	0.263651	-1.07351	-1.98719	-0.444044			*	*		GSONMG00068010001	G-protein coupled receptor 4-like
	0.875115	0.540528	0.930703	0.211235	0.401293	0.38594	-1.21817	-2.05729	-0.0693527			*			GSONMG00076916001	derlin-2-like
	0.92517	0.496996	1.48221	-0.000184655	0.142817	0.198521	-1.16582	-1.78771	-0.292008			*			GSONMG00033851001	retinoic acid receptor alpha-B-like
	0.741836	0.755431	1.43514	0.00956636	0.206228	0.285074	-1.03174	-1.81205	-0.589482			*			GSONMG00077393001	pleckstrin
	0.559192	0.529484	1.48559	0.0359727	0.159654	0.382158	-0.848589	-2.06115	-0.24231			*			GSONMG00022634001	drebrin-like protein B
	1.37891	0.583866	1.30128	-0.244105	0.168312	-0.00104541	-0.82196	-1.68443	-0.680829			*			GSONMG00016645001	17-beta-hydroxysteroid dehydrogenase 14-like
	1.14526	0.515455	1.32585	0.646627	-0.499333	0.197407	-0.785486	-1.4975	-1.04828			*	*		GSONMG00002248001	neuroblast differentiation-associated protein AHNAK-like
	1.45459	0.254969	1.18247	0.717518	-0.496523	0.0224933	-0.883382	-1.53996	-0.712179			*	*		GSONMG00056105001	neural-cadherin-like
	1.17003	0.248976	1.48211	0.435099	-0.52082	0.287213	-0.902063	-1.64543	-0.55512			*	*		GSONMG00044250001	protein c-ets-1-B isoform X3
	1.01812	0.363445	1.16725	0.77445	-0.223704	0.363445	-1.15434	-1.74148	-0.567186			*			GSONMG00080030001	fatty acid 2-hydroxylase-like
	1.05788	0.614867	1.2407	0.478481	-0.288088	0.505565	-1.29744	-1.29744	-1.01451			*	*		GSONMG00005983001	toll-like receptor 2
	0.980793	0.328592	1.43552	0.398611	-0.249656	0.577986	-1.38727	-1.37154	-0.713041			*	*		GSONMG00041068001	cationic amino acid transporter 3-like
	1.11612	0.487463	1.3391	0.219881	-0.117552	0.419761	-1.43881	-1.43881	-0.587164			*			GSONMG00014254001	histone deacetylase 7-like
	1.22627	0.519791	1.35989	0.115041	-0.177207	0.343494	-1.33456	-1.43025	-0.622475		*	*	*		GSONMG00062257001	hepatic leukemia factor-like
	1.38848	0.0637033	1.33374	0.367066	-0.118129	0.321608	-1.14233	-1.48187	-0.732276			*			GSONMG00075994001	C-Jun-amino-terminal kinase-interacting protein 3
	1.09123	0.157894	1.40374	0.372024	0.225763	0.372024	-1.02903	-1.47518	-1.11847			*	*		GSONMG00013234001	metalloproteinase inhibitor 2-like isoform X2
	1.05511	0.502353	1.06512	0.550919	0.0422244	0.249507	-0.590139	-2.00808	-0.867018			*	*		GSONMG00036133001	protein S100-A1-like
	1.03239	0.512762	1.1311	0.573461	0.112827	0.184872	-0.720514	-1.91408	-0.912823			*	*		GSONMG00008333001	protein S100-A1-like isoform X1
	1.2358	0.678319	1.1745	0.300277	-0.130129	0.151487	-0.86067	-1.78087	-0.768714			*			GSONMG00033386001	torsin-1A-like isoform X1
	1.17593	0.62349	1.26293	0.153056	0.132	0.180207	-1.10642	-1.66053	-0.760662			*	*		GSONMG00044441001	rho guanine nucleotide exchange factor 2-like isoform X4
	1.04164	0.616255	1.18024	0.199983	0.420109	0.0872827	-0.913592	-1.87274	-0.759169			*	*		GSONMG00045989001	1-phosphatidylinositol 4,5-bisphosphate phosphodiesterase beta-1-like isoform X1
	1.51116	0.610448	0.855624	0.530456	-0.208324	0.0277476	-0.858659	-1.73531	-0.733144			*			GSONMG00056107001	neural-cadherin-like
	1.21899	0.548739	0.914859	0.758556	-0.112503	0.27799	-0.952301	-1.70203	-0.952301			*	*		GSONMG00066888001	fibroblast growth factor-binding protein 2-like
	1.16819	0.508805	0.937909	0.681162	0.0425131	0.410827	-0.953007	-1.5466	-1.2498			*	*		GSONMG00015960001	protein kinase C eta type isoform X1
	1.13779	0.689656	1.17876	0.371242	-0.173724	-0.0812416	-1.04393	-1.88062	-0.197931			*			GSONMG00071170001	mitogen-activated protein kinase kinase kinase 5-like
	1.15336	0.646548	1.14569	0.383689	-0.589776	0.246057	-0.589776	-1.96137	-0.434423			*			GSONMG00004157001	acylamino-acid-releasing enzyme-like
	1.00275	0.943216	1.52325	-0.022168	-0.165367	-0.129165	-0.758273	-1.58368	-0.810565			*			GSONMG00069670001	death-associated protein-like 1-A
	1.11562	0.870234	1.32697	0.179793	-0.432408	0.152359	-0.883556	-1.66545	-0.663571		*	*	*		GSONMG00033861001	protein c-ets-1-B isoform X3
	1.19002	0.984655	1.40409	0.137797	-0.540706	-0.0704708	-1.02691	-1.27581	-0.802673		*	*			GSONMG00070020001	SLIT-ROBO Rho GTPase-activating protein 3-like
	1.0041	0.640055	1.63125	-0.106649	-0.438844	0.337748	-0.799946	-1.57654	-0.691175		*	*			GSONMG00003369001	histone acetyltransferase KAT2B-like isoform X1
	0.807967	0.902512	1.46724	0.198185	-0.593708	0.449458	-1.02392	-1.49157	-0.716172			*			GSONMG00002743001	protein FAM102B-like isoform X1
	1.09859	0.823054	1.35572	0.135394	-0.874124	0.22922	-1.12056	-1.46796	-0.179338			*			GSONMG00029299001	B-cell CLL/lymphoma 9 protein-like
	0.672127	0.627042	1.19144	-0.370944	0.642628	0.529081	-0.426604	-1.98898	-0.875782			*			GSONMG00014793001	heme oxygenase-like isoform X1
	0.487147	0.694817	1.10396	-0.0423607	0.592532	0.675703	-0.835847	-2.03538	-0.640575			*	*		GSONMG00072900001	cytoplasmic phosphatidylinositol transfer protein 1-like isoform X1
	0.554892	1.06098	1.10439	-0.00602944	0.452075	0.340119	-0.811996	-1.9544	-0.740025			*	*		GSONMG00048291001	arf-GAP with SH3 domain, ANK repeat and PH domain-containing protein 1-like isoform X3
	0.683781	0.767723	0.831846	0.385902	0.726918	0.143985	-0.626653	-2.13354	-0.779965			*	*		GSONMG00053816001	NADP-dependent malic enzyme-like
	-0.096203	1.14654	0.567406	0.355589	1.09471	0.413183	-1.16041	-1.80034	-0.520478				*		GSONMG00011626001	arf-GAP with Rho-GAP domain, ANK repeat and PH domain-containing protein 2-like isoform X1
	0.108519	0.596262	0.838949	0.249396	1.32432	0.560747	-1.30262	-1.56188	-0.813694				*		GSONMG00071276001	putative helicase mov-10-B.1
	1.49802	0.0425067	0.878894	0.913538	-0.635017	0.149406	-1.02005	-1.62482	-0.202471			*	*		GSONMG00058355001	NILT4 leukocyte receptor precursor
	1.30311	0.188469	1.21693	0.759201	-1.11566	0.230132	-1.01863	-1.35251	-0.211044			*			GSONMG00005830001	neural-cadherin-like
	1.05112	-0.202928	1.5179	0.444196	-0.608288	0.460946	-0.742849	-1.78919	-0.130901			*			GSONMG00064991001	carnitine O-acetyltransferase-like isoform X1
	1.29191	-0.252841	1.74152	0.0690957	-0.803161	0.228138	-1.1251	-1.1251	-0.0244587			*			GSONMG00016849001	dual specificity testis-specific protein kinase 1
	1.26919	-0.234322	1.71881	-0.0890523	-0.964539	0.641164	-0.964539	-0.964539	-0.412181			*			GSONMG00057333001	max dimerization protein 1-like
	1.34403	-0.834357	1.55485	0.34252	-0.834357	0.707363	-0.611334	-0.834357	-0.834357		*	*			GSONMG00004065001	uncharacterized protein LOC110534054 isoform X3
	1.18016	-1.23194	1.37873	0.401313	-0.517167	0.851456	-0.709012	-1.23194	-0.121611			*	*		GSONMG00030432001	atrial natriuretic peptide receptor 1
	0.817764	-0.176604	1.58684	0.757946	0.389719	-0.0297793	-1.30537	-0.653589	-1.38694			*	*		GSONMG00079010001	early growth response protein 3-like
	1.23638	0.416192	1.44863	0.368343	-0.245107	0.0800212	-0.962844	-0.765313	-1.57629			*			GSONMG00040473001	SH2 domain-containing protein 3C-like
	1.4677	0.449215	1.18018	0.582724	-0.258859	-0.0786219	-0.889212	-1.08709	-1.36603			*			GSONMG00036956001	breakpoint cluster region protein-like
	1.34311	0.571441	1.00028	0.693516	-0.0351396	-0.171763	-1.52977	-0.571511	-1.30017			*			GSONMG00064479001	monoacylglycerol lipase ABHD12-like
	1.50172	0.488906	1.37683	0.150495	-0.146824	-0.280577	-1.44487	-0.672167	-0.973515			*			GSONMG00014548001	coiled-coil domain-containing protein 158-like isoform X3
	1.46842	-0.0471432	1.44689	0.0151323	0.0733339	-0.187409	-1.61858	-0.114075	-1.03657			*			GSONMG00079314001	eosinophil peroxidase-like
	1.28227	-0.0307085	1.0717	0.764355	0.186831	0.358695	-1.40871	-1.11221	-1.11221			*	*		GSONMG00001980001	cytosolic purine 5'-nucleotidase-like isoform X1
	1.50522	-0.0437424	1.05701	0.864061	-0.176767	0.173771	-1.12651	-1.12651	-1.12651			*			GSONMG00027544001	aryl hydrocarbon receptor
	1.4647	-0.164045	1.45013	0.498317	-0.0170007	-0.0170007	-1.21389	-1.00061	-1.00061			*			GSONMG00070114001	RUN and FYVE domain-containing protein 2 isoform X5
	1.39075	-0.420231	1.23544	0.75451	-0.420231	0.530236	-0.928745	-1.3707	-0.771034			*			GSONMG00014549001	coiled-coil domain-containing protein 158-like isoform X4
	1.67572	-0.406827	1.26143	0.630755	-0.564126	0.174366	-1.00796	-1.12464	-0.638714			*			GSONMG00062180001	zinc finger protein 239-like isoform X2
	1.70222	-0.421613	1.20584	0.560336	-0.160096	-0.0505903	-0.672323	-1.49145	-0.672323			*			GSONMG00082435001	TNF receptor-associated factor 2-like
	1.19957	-1.34597	1.44127	0.38492	0.505517	0.351393	-0.845567	-0.845567	-0.845567			*			GSONMG00081046001	vitamin D3 receptor B-like
	2.29191	-0.527039	1.02753	-0.157205	-0.527039	-0.527039	-0.527039	-0.527039	-0.527039			*			GSONMG00064123001	high choriolytic enzyme 1 isoform X1
	2.66667	-0.333333	-0.333333	-0.333333	-0.333333	-0.333333	-0.333333	-0.333333	-0.333333		*	*			GSONMG00067603001	galectin-5-like isoform X1
	1.88446	-0.687758	-0.149241	0.909426	-0.243423	-0.975774	0.889495	-0.813594	-0.813594		*	*			GSONMG00023383001	uncharacterized protein LOC110539009
	1.98585	-0.663258	-0.19264	1.33593	-0.663258	-0.663258	0.187149	-0.663258	-0.663258			*			GSONMG00016046001	DNA-binding protein SATB1-like
	1.62623	-0.469048	-0.569761	1.38183	-0.40504	0.0542108	0.571651	-1.02677	-1.1633			*	*		GSONMG00048091001	helicase with zinc finger domain 2 isoform X1
	1.26163	0.0993105	0.708361	1.00413	-0.204242	0.0954184	-0.0479255	-1.99767	-0.919017			*	*		GSONMG00071066001	tripartite motif-containing protein 47-like
	1.29114	0.247659	0.745522	0.828608	-0.176276	0.227378	-0.219455	-2.00286	-0.941716			*	*		GSONMG00033530001	uncharacterized protein LOC110502088
	1.30444	0.410081	0.833795	0.701049	-0.189285	-0.0525171	-0.0712895	-2.01085	-0.92542			*			GSONMG00082194001	repressor of RNA polymerase III transcription MAF1 homolog
	1.44046	0.434977	0.57443	0.9554	-0.419426	-0.269868	0.0166176	-1.87156	-0.861028			*			GSONMG00040992001	tripartite motif-containing protein 66-like
	1.47722	0.203605	0.0584853	1.25634	-0.562824	-0.204206	0.41612	-1.61015	-1.03459			*			GSONMG00065666001	interferon-induced protein 44-like isoform X1
	2.03327	0.456014	-0.0921537	1.0626	-0.374049	-0.771419	-0.771419	-0.771419	-0.771419			*			GSONMG00029481001	ATP-binding cassette sub-family A member 2-like
	1.96417	0.769029	-0.163738	0.863529	-0.163738	-0.898611	-0.573421	-0.898611	-0.898611			*			GSONMG00029478001	ATP-binding cassette sub-family A member 2-like
	1.62109	0.655694	0.295231	1.06969	-0.192525	-0.566074	-0.338851	-1.24239	-1.30187			*	*		GSONMG00030588001	tripartite motif-containing protein 66-like isoform X3
	1.74701	0.223405	-0.310509	1.36741	-0.174426	-0.728524	0.0508592	-1.05408	-1.12115			*			GSONMG00042005001	cytokine receptor common subunit gamma-like
	1.83304	0.159837	0.0017197	1.27168	-0.969574	-0.969574	0.0590269	-0.969574	-0.416581			*			GSONMG00041769001	C-_U-editing enzyme APOBEC-2-like
	1.20562	2.05549	-0.335423	0.319813	-0.6491	-0.6491	-0.6491	-0.6491	-0.6491		*	*			GSONMG00057193001	fatty acid-binding protein, heart-like
	1.2224	2.16917	-0.545683	-0.117473	-0.545683	-0.545683	-0.545683	-0.545683	-0.545683		*	*			GSONMG00017873001	CC chemokine precursor
	0.984761	2.27056	-0.106005	-0.106005	-0.608662	-0.608662	-0.608662	-0.608662	-0.608662		*	*			GSONMG00064289001	ictacalcin-like
	0.970479	2.21057	-0.200346	0.104339	-0.721175	-0.721175	-0.200346	-0.721175	-0.721175		*	*			GSONMG00075670001	lipoprotein lipase-like
	1.21614	1.94546	-0.457519	0.316664	-0.777587	-0.777587	0.0896071	-0.777587	-0.777587		*	*			GSONMG00017204001	xanthine dehydrogenase/oxidase-like
	0.787343	2.08784	0.115696	0.261437	-0.358735	-1.1786	-0.0579517	-0.678124	-0.978907		*	*			GSONMG00043362001	vimentin
	1.34511	1.73479	-0.133998	0.539198	-0.310568	-1.07993	-0.384812	-0.854895	-0.854895		*	*			GSONMG00000920001	Fatty acid-binding protein, heart
	1.28866	1.5392	-0.02189	0.699768	-0.630588	-1.02514	-0.02189	-0.48979	-1.33833			*			GSONMG00016835001	shootin-1-like isoform X2
	1.35074	1.62514	-0.379211	0.41028	-0.656933	-1.13167	0.292545	-0.379211	-1.13167		*	*			GSONMG00007962001	chitinase precursor
	1.41005	1.43879	-0.186813	0.480552	-0.289439	-1.16616	0.362678	-1.02483	-1.02483		*	*			GSONMG00004939001	keratin, type I cytoskeletal 18-like
	1.58156	1.4717	0.0754192	0.365661	-0.262811	-0.654811	-0.502752	-0.654811	-1.41915			*			GSONMG00000536001	apolipoprotein Eb-like
	1.56579	1.13224	0.533679	0.704174	-0.726772	-1.04036	-0.496602	-1.17554	-0.496602			*			GSONMG00021815001	ras-specific guanine nucleotide-releasing factor 2-like
	1.41938	1.33023	0.553225	0.468404	-0.407661	-0.350082	-1.38898	-1.0887	-0.53582			*			GSONMG00000420001	cathepsin K isoform X1
	1.6558	0.809325	1.06619	0.192847	-0.549298	-0.294803	-0.942895	-1.33965	-0.597509			*			GSONMG00070115001	RUN and FYVE domain-containing protein 2 isoform X4
	1.39776	0.993685	0.916894	0.580474	-0.58176	-0.0899288	-1.19122	-1.19122	-0.834685			*			GSONMG00011402001	B-cell CLL/lymphoma 9 protein-like isoform X1
	1.37436	0.704089	1.18575	0.539357	-0.384573	-0.104052	-1.05007	-1.3473	-0.917563			*	*		GSONMG00027445001	neural-cadherin-like
	1.21736	0.694812	1.42194	0.41875	-0.480302	0.01698	-1.09651	-1.09651	-1.09651			*			GSONMG00056770001	alpha-2B adrenergic receptor-like
	1.41268	0.818199	1.20247	0.228536	-0.282054	-0.0462859	-1.27913	-1.09254	-0.961878		*	*	*		GSONMG00072624001	probable phosphatase phospho1 isoform X1
	1.57652	0.696695	0.954958	0.670077	-0.824827	-0.165141	-0.715479	-1.24567	-0.947124			*			GSONMG00064875001	vinexin-like isoform X2
	1.57701	0.370062	1.10367	0.749021	-0.556602	-0.384283	-0.46651	-1.36958	-1.02279			*			GSONMG00056106001	neural-cadherin-like
	1.07564	0.796142	0.918651	0.653932	-0.0860509	0.212528	-0.539768	-1.51554	-1.51554			*			GSONMG00065644001	calcium-activated potassium channel subunit alpha-1 isoform X22
	1.25071	0.642354	0.814518	0.715356	0.206164	-0.0888872	-0.537244	-1.50148	-1.50148			*			GSONMG00042290001	ataxin-1-like
	1.38518	0.744347	0.641553	0.867699	-0.043903	-0.146195	-0.669689	-1.2679	-1.51109			*	*		GSONMG00008950001	ras-related protein Rab-11A isoform X1
	1.3583	0.46687	0.762415	0.990421	-0.111289	-0.0121348	-0.645379	-1.4046	-1.4046			*	*		GSONMG00048905001	ras-related protein Rab-11B-like
	1.37655	0.522018	1.01579	0.72035	-0.456692	0.0576751	-0.456692	-1.3895	-1.3895			*			GSONMG00036957001	breakpoint cluster region protein-like
	1.27946	0.960637	0.878719	0.682778	-0.42423	-0.340098	-0.340098	-1.62533	-1.07183			*			GSONMG00015551001	neuroblast differentiation-associated protein AHNAK-like
	1.11077	1.11077	0.921826	0.576733	-0.263729	-0.501133	-0.169256	-1.63774	-1.14824			*			GSONMG00028937001	neuroblast differentiation-associated protein AHNAK-like
	1.42996	1.54414	0.513081	0.117389	-1.01316	-0.1172	-0.447886	-1.01316	-1.01316			*			GSONMG00051554001	gap junction beta-2 protein-like
	1.42551	1.44681	0.653479	-0.161151	-1.31654	-0.251666	-0.0072766	-1.00507	-0.784103		*	*			GSONMG00064482001	serum amyloid P-component-like
	1.73903	0.569849	0.770774	0.174558	0.569849	-1.01787	-1.01787	-1.01787	-0.770442			*			GSONMG00082437001	ankyrin repeat domain-containing protein 34A-like
	1.07159	1.35606	1.01294	0.426409	-0.160123	-0.633455	-0.633455	-1.21999	-1.21999			*			GSONMG00031512001	extended synaptotagmin-1-like
	1.46494	1.10412	0.927133	0.420103	-0.176705	-0.817975	-0.789759	-1.03173	-1.10013			*			GSONMG00005773001	RUN and FYVE domain-containing protein 2 isoform X5
	1.26697	1.15884	1.02107	0.149106	0.260718	-0.782155	-0.703678	-1.1571	-1.21378			*			GSONMG00062479001	E3 ubiquitin-protein ligase RNF103
	1.41592	0.988603	0.795621	0.282355	0.394252	-0.670391	-0.642011	-1.27447	-1.28988			*			GSONMG00033987001	bridging integrator 2-like isoform X1
	1.14696	1.33606	0.753479	0.257815	0.274846	-0.460426	-0.639547	-1.39126	-1.27792			*			GSONMG00081712001	filamin-binding LIM protein 1-like
	1.14104	1.35821	0.943117	0.033904	0.253819	-0.425857	-0.895239	-1.28765	-1.12134		*	*			GSONMG00044438001	SH2 domain-containing protein 2A-like
	1.25121	0.994467	1.29341	0.0114709	0.118299	-0.44367	-1.00384	-1.31894	-0.902401			*			GSONMG00021746001	uncharacterized protein C16orf52 homolog B-like isoform X1
	1.21367	1.02841	1.09528	0.436487	0.0668738	-0.485287	-0.960632	-1.35374	-1.04106			*			GSONMG00041349001	V-type proton ATPase subunit D
	1.25788	0.880782	0.903121	0.491177	0.321394	-0.464071	-0.788444	-1.66148	-0.940354			*			GSONMG00013702001	TBC1 domain family member 5-like
	1.1507	0.955601	0.991423	0.385652	0.426591	-0.481106	-0.697955	-1.39328	-1.33763			*	*		GSONMG00080829001	protein yippee-like 5
	1.06462	0.811713	1.10436	0.493854	0.321934	-0.256478	-0.665263	-1.44539	-1.42935			*	*		GSONMG00047808001	CD2-associated protein-like
	1.53825	1.05759	0.444026	0.603386	0.154986	-0.741167	-0.741167	-1.43151	-0.884397			*			GSONMG00082371001	uncharacterized protein LOC110516883
	1.43701	0.595865	0.88175	0.784954	0.0488565	-0.28205	-0.957369	-1.39633	-1.11269			*			GSONMG00038919001	cyclic AMP-responsive element-binding protein 1-like isoform X3
	1.392	0.776935	0.655107	0.744786	0.411451	-0.522563	-1.00226	-1.30937	-1.14609			*			GSONMG00080207001	nesprin-1-like
	1.34575	0.78368	0.523679	0.669752	0.39746	-0.111196	-1.1616	-1.63433	-0.813199			*	*		GSONMG00030946001	ras-related protein Rab-11B-like
	1.43506	0.747022	0.810267	0.33305	0.522788	-0.42398	-1.13022	-0.790996	-1.50299			*			GSONMG00027498001	uncharacterized protein LOC110506975
	1.38925	1.02525	0.920367	0.275656	0.23247	-0.481648	-1.25283	-0.961326	-1.14718			*			GSONMG00028039001	transmembrane protein 268-like
	1.12498	0.994004	1.07569	0.0704375	0.419476	-0.126023	-1.49382	-1.15356	-0.911189			*	*		GSONMG00015698001	DNA-binding protein inhibitor ID-3-A-like
	1.27937	1.1395	0.940484	0.0338454	0.2008	-0.130345	-1.41401	-1.12931	-0.920337		*	*			GSONMG00050170001	probable phosphatase phospho1 isoform X1
	1.25408	1.02877	0.836084	0.449163	0.214524	-0.344879	-1.60975	-1.05734	-0.770647			*			GSONMG00010037001	nesprin-1-like
	1.33205	1.1103	0.811047	0.214932	0.0581543	-0.290573	-1.67475	-1.07864	-0.482522			*			GSONMG00043537001	probable ATP-dependent RNA helicase DDX17
	1.55338	0.377853	1.14232	0.0683639	0.377853	-0.770166	-0.151188	-1.29921	-1.29921			*			GSONMG00023619001	14-3-3 protein gamma-2-like
	1.33423	0.409124	-0.184569	1.11566	0.534165	0.208855	-0.971415	-1.72776	-0.718283				*		GSONMG00006339001	uncharacterized protein LOC110531556 isoform X1
	0.857252	0.733996	-0.903147	1.00591	1.1254	0.35576	-0.801531	-1.33878	-1.03487				*		GSONMG00053614001	interferon regulatory factor 8-like isoform X1
	0.842971	0.665917	0.561981	0.238691	1.29195	0.01692	-1.3415	-0.68465	-1.59228			*	*		GSONMG00023401001	A disintegrin and metalloproteinase with thrombospondin motifs 8-like
	0.997513	0.904916	0.0300005	0.6202	1.17232	-0.250388	-1.23002	-0.715105	-1.52944				*		GSONMG00062278001	arachidonate 5-lipoxygenase-activating protein precursor
	0.611577	1.11501	-0.099621	0.274357	1.57289	-0.654994	-0.710931	-0.476796	-1.63149				*		GSONMG00005757001	uncharacterized protein LOC110498416, partial
	0.473794	1.25481	-0.4173	0.347469	1.40473	0.195983	-1.15901	-0.634832	-1.46565			*	*		GSONMG00080021001	olfactomedin-4-like
	0.222885	0.954458	-0.498024	0.794494	1.66364	-0.174895	-1.11762	-0.469231	-1.3757				*		GSONMG00056441001	interferon regulatory factor 8-like isoform X3
	0.650603	0.774483	-0.752936	0.923658	1.31346	0.0791995	-1.06491	-0.313195	-1.61037				*		GSONMG00042313001	uncharacterized protein LOC110488997 isoform X1
	0.740396	0.59907	-0.835464	0.828937	1.50491	0.219366	-0.750328	-0.861004	-1.44589				*		GSONMG00035768001	calpain 2 catalytic subunit
	0.433304	0.53825	-0.0623205	0.779007	1.55155	0.193429	-1.7291	-0.739616	-0.964499				*		GSONMG00074445001	GTPase IMAP family member 8-like
	-0.206736	1.13974	-0.257419	0.368797	1.37795	0.842401	-1.46649	-0.698924	-1.09932			*	*		GSONMG00081469001	rap1 GTPase-activating protein 1-like isoform X2
	0.281509	0.0134052	-0.98584	1.3947	0.840058	-0.26196	1.1305	-1.06236	-1.35001		*				GSONMG00031953001	tripartite motif-containing protein 65-like isoform X2
	0.86124	0.659305	-0.874208	1.1674	0.823242	-0.123465	0.276605	-1.26342	-1.5267				*		GSONMG00022405001	uncharacterized protein LOC110529644 isoform X2
	1.1598	0.67255	-0.394633	0.895256	0.807075	0.0404788	-0.251098	-1.11939	-1.81004			*	*		GSONMG00055525001	ubiquitin carboxyl-terminal hydrolase 64E-like isoform X2
	1.07327	0.453135	-0.273511	1.01015	0.943089	0.330055	-0.695614	-1.29602	-1.54455				*		GSONMG00055526001	ubiquitin carboxyl-terminal hydrolase 64E-like isoform X2
	1.32885	0.58123	0.17709	0.842821	0.69724	-0.0973911	-0.808616	-0.971637	-1.74959			*	*		GSONMG00067809001	transforming acidic coiled-coil-containing protein 1-like
	0.978527	0.47425	0.199126	0.706886	1.36788	-0.58724	-0.58724	-0.796195	-1.75599				*		GSONMG00056849001	tripartite motif-containing protein 16-like
	0.990741	0.502248	0.0627012	0.921641	1.30265	-0.568788	-0.881653	-0.716583	-1.61295				*		GSONMG00041086001	LOW QUALITY PROTEIN: tyrosine-protein kinase receptor UFO-like, partial
	1.06005	0.338231	-0.402669	1.22433	1.25668	-0.637467	-0.491445	-0.931173	-1.41653				*		GSONMG00020768001	transient receptor potential cation channel subfamily V member 4
	0.912651	-0.25996	-0.147652	1.41769	0.815689	-0.230662	0.0665013	-0.568983	-2.00527				*		GSONMG00078651001	rap1 GTPase-activating protein 2
	1.39927	0.828623	0.16759	0.696516	-0.0032559	-1.05366	0.305657	-0.4999	-1.84084			*			GSONMG00047802001	granulocyte colony-stimulating factor receptor isoform X1
	0.993675	1.42943	-0.319028	0.728213	0.241949	-1.20182	0.357985	-0.784422	-1.44599			*			GSONMG00055802001	macrophage-expressed gene 1 protein
	1.54614	0.694126	-0.527289	1.00809	0.28796	-1.55729	0.133314	-0.632332	-0.952713			*			GSONMG00003159001	cytohesin-interacting protein
	1.22487	1.22487	-1.19119	0.504725	0.602032	-1.19119	-0.241679	0.258755	-1.19119			*			GSONMG00000492001	ras and Rab interactor 3
	0.958296	1.27857	-0.450572	0.524259	0.982559	-1.47123	-0.0957938	-0.450572	-1.27551			*			GSONMG00066063001	cyclin B2
	0.973323	1.34286	-0.47697	0.704696	0.820508	-1.31168	-0.109351	-0.631707	-1.31168			*			GSONMG00014183001	securin-like
	1.05479	1.44837	-0.555787	0.537612	0.819878	-1.30727	-0.269216	-0.514585	-1.21379			*			GSONMG00002263001	cell division cycle-associated protein 3-like isoform X1
	1.06785	1.20977	-0.655078	0.722959	1.05717	-1.10934	-0.655078	-0.415994	-1.22227			*	*		GSONMG00080231001	uncharacterized protein LOC110497581 isoform X1
	1.45014	0.982728	-0.162854	0.579904	0.830324	-1.12374	-0.590606	-0.57361	-1.39229			*	*		GSONMG00068777001	serine/threonine-protein kinase 10-like isoform X1
	1.054	0.916783	-0.192831	0.565347	1.21991	-0.997914	-0.260038	-0.661179	-1.64408				*		GSONMG00057324001	rho GTPase-activating protein 25-like
	0.342518	1.70445	-0.492557	0.855154	0.730815	-0.582123	-0.340294	-0.582123	-1.63585			*			GSONMG00065552001	protein-glutamine gamma-glutamyltransferase 2-like
	0.592759	1.22676	-0.85687	0.450011	1.24152	-0.822414	-0.220412	0.100525	-1.71188				*		GSONMG00081270001	phospholipase A2 inhibitor subunit gamma B-like isoform X1
	0.718682	0.68366	-0.720725	0.836444	1.00674	-0.529417	0.359706	-0.282949	-2.07214				*		GSONMG00022404001	uncharacterized protein LOC110529644 isoform X2
	0.112236	1.92251	0.0403545	-0.985848	1.25004	-0.985848	-0.709199	-0.13131	-0.512943			*			GSONMG00055804001	histone H1-like
	-0.288516	2.05376	-0.404659	-0.19048	1.28581	-0.988462	-0.730123	-0.19048	-0.546856			*			GSONMG00008505001	band 3 anion exchange protein isoform X1
	-0.218011	2.03314	-0.296256	-0.296256	1.26496	-0.947528	-0.756519	-0.0270021	-0.756519			*			GSONMG00000613001	anion exchanger isoform X1
	-0.182664	2.00461	-0.211336	-0.272566	1.24652	-0.589407	-0.981572	-0.032019	-0.981572			*	*		GSONMG00037545001	thymus-specific serine protease-like
	-0.306662	2.14005	-0.306662	-0.745377	1.15075	-0.488729	-0.745377	0.0473812	-0.745377			*			GSONMG00009496001	hemoglobin subunit beta-1-like
	-0.0710371	2.03293	-0.566136	-0.566136	1.26678	-0.803151	-0.803151	0.076034	-0.566136			*			GSONMG00079339001	cytosolic purine 5'-nucleotidase-like isoform X1
	-0.0885664	2.07734	-0.603155	-0.603155	1.32912	-0.603155	-0.603155	-0.302121	-0.603155			*			GSONMG00017842001	band 3 anion exchange protein isoform X1
	-0.494921	2.10916	-0.494921	-0.494921	1.35529	-0.494921	-0.494921	-0.494921	-0.494921			*			GSONMG00011303001	F-box/LRR-repeat protein 13
	-0.598781	2.23002	-0.0403902	-0.598781	1.07639	-0.272122	-0.598781	-0.598781	-0.598781			*			GSONMG00005939001	acetylcholinesterase-like
	-0.0694142	2.18089	-0.432678	-0.432678	1.00216	-0.605201	-0.0694142	-0.432678	-1.14099			*			GSONMG00039268001	selenoprotein Ja
	-0.136262	1.90478	-0.136262	-0.00465066	1.18546	-0.784391	-0.257085	-0.303256	-1.46834			*	*		GSONMG00073683001	carbonic anhydrase II
	-0.17862	1.76625	0.030414	-0.17862	1.2805	-1.01924	-0.426543	0.119038	-1.39318			*	*		GSONMG00052301001	hemoglobin subunit beta-1-like
	0.138309	1.87282	-0.129599	-0.514231	1.20305	-0.72313	-0.72313	0.168459	-1.29254			*			GSONMG00011826001	hemogen-like isoform X2
	0.359731	1.71452	-0.508046	-0.0954609	1.24746	-0.731866	-0.681709	0.140225	-1.44486			*			GSONMG00006981001	matrix metalloproteinase-25-like
	-0.118501	1.82286	-0.41278	-0.392017	1.31376	-0.834034	-0.297384	0.24765	-1.32956			*	*		GSONMG00008811001	hemoglobin subunit beta-1-like
	-0.17002	1.81669	-0.331699	-0.191313	1.28979	-1.08271	-0.552204	0.345694	-1.12422			*	*		GSONMG00008810001	hemoglobin subunit alpha
	0.0463189	1.84483	-0.420209	-0.20155	1.25687	-1.11458	-0.347601	0.126855	-1.19094			*	*		GSONMG00052298001	hemoglobin subunit beta
	-0.015027	1.7945	-0.386243	-0.1595	1.26918	-1.19289	-0.277888	0.177203	-1.20934			*	*		GSONMG00008805001	alpha-globin I
	-0.0249659	1.76508	-0.378855	-0.0901264	1.2745	-1.18737	-0.263139	0.169767	-1.26489			*	*		GSONMG00009494001	hemoglobin subunit beta-like
	-0.0926993	1.80841	-0.356386	-0.232917	1.29584	-1.21833	-0.202926	0.145281	-1.14628			*	*		GSONMG00058133001	hemoglobin subunit beta-1-like isoform X1
	-0.0964437	1.78153	-0.39917	-0.0964437	1.2863	-1.24458	-0.355923	0.246085	-1.12135			*	*		GSONMG00016594001	hemoglobin subunit beta-1-like isoform X2
	-0.116596	1.79747	-0.476211	-0.164312	1.29316	-1.20824	-0.293882	0.269011	-1.1004			*	*		GSONMG00009493001	hemoglobin subunit alpha-4-like
	-0.232337	1.85525	-0.459149	-0.194471	1.30524	-1.10937	-0.311129	0.228555	-1.0826			*	*		GSONMG00009495001	hemoglobin subunit alpha-1-like
	-0.245793	1.83222	-0.374718	-0.374718	1.37698	-1.17549	-0.306652	0.209447	-0.941267			*	*		GSONMG00052299001	hemoglobin subunit alpha-like
	-0.0990082	1.78046	-0.688775	-0.158179	1.37521	-1.00293	-0.547465	0.343609	-1.00293			*	*		GSONMG00016593001	hemoglobin subunit alpha-like
	0.025346	1.93545	-0.725877	-0.388285	1.21807	-1.01928	-0.357232	0.242711	-0.930901		*	*	*		GSONMG00058134001	hemoglobin subunit alpha
	0.0245382	1.7603	-0.698329	-0.0957387	1.31259	-1.13036	-0.169353	0.158089	-1.16174			*	*		GSONMG00008808001	hemoglobin subunit beta-4
	0.0716991	1.83737	-0.579578	-0.199137	1.30692	-1.00491	-0.403011	0.130804	-1.16015			*	*		GSONMG00012629001	hemoglobin subunit alpha
	0.0190507	1.78731	-0.452751	-0.0529529	1.25107	-1.0614	-0.292434	0.143565	-1.34146			*	*		GSONMG00052297001	hemoglobin subunit alpha-4-like
	0.0860768	1.78047	-0.334883	-0.0890299	1.18636	-1.38162	-0.209025	0.11461	-1.15296			*	*		GSONMG00008807001	hemoglobin subunit beta-like
	0.074464	1.72309	-0.447921	-0.178131	1.32598	-1.53813	-0.262876	0.074464	-0.770932			*	*		GSONMG00058135001	hemoglobin subunit alpha-4-like
	-0.0248873	1.78616	-0.401664	-0.174393	1.4176	-1.26967	-0.494762	0.0276862	-0.866062			*			GSONMG00044997001	uncharacterized protein LOC110533272
	0.209792	1.83685	-0.878705	-0.0180129	1.26123	-0.878705	-0.292558	-0.0757012	-1.1642			*	*		GSONMG00038072001	5-aminolevulinate synthase, erythroid-specific, mitochondrial-like
	0.366859	1.73887	-0.253385	0.333333	1.16312	-1.19858	-1.07414	-0.269503	-0.806575			*			GSONMG00081556001	interleukin-7 receptor subunit alpha-like isoform X1
	0.60727	1.754	0	0.316296	1.00682	-0.858333	-0.858333	-0.858333	-1.10939			*	*		GSONMG00033534001	leucine-rich repeat-containing protein 56-like isoform X1
	0.726059	1.318	-0.352099	0.609028	1.36888	-0.917468	-0.917468	-0.917468	-0.917468			*	*		GSONMG00068909001	integrin alpha-X-like
	1.248	1.30094	1.2164	-0.272029	-0.145645	-0.413785	-0.975682	-0.719498	-1.2387			*			GSONMG00012216001	gamma-aminobutyric acid receptor-associated protein-like 1
	1.10183	1.34118	1.34118	-0.287624	-0.130249	-0.480304	-1.07869	-0.728634	-1.07869			*			GSONMG00076486001	cyclin-dependent kinase 19 isoform X2
	0.79054	1.17605	1.46844	0.0273742	-0.0385331	-0.278624	-1.32477	-0.4957	-1.32477			*			GSONMG00056112001	tumor protein p53-inducible nuclear protein 1-like
	1.07831	1.20835	1.09055	-0.0484463	0.309545	-0.49517	-1.3649	-0.441624	-1.3366			*			GSONMG00068816001	chromodomain-helicase-DNA-binding protein 2-like isoform X2
	0.849672	1.07636	1.15295	0.0409307	0.227799	0.0409307	-1.32918	-0.378757	-1.68071			*			GSONMG00077068001	protein C-ets-2-like isoform X1
	0.858647	1.1164	1.07037	-0.183521	0.412849	-0.310422	-1.19676	0.00387192	-1.77143			*			GSONMG00046809001	choline transporter-like protein 1
	1.18118	0.984604	0.561611	0.209754	0.644221	-0.340978	-1.69104	-0.189527	-1.35983			*			GSONMG00031675001	A disintegrin and metalloproteinase with thrombospondin motifs 8-like
	1.07029	1.52698	0.300904	0.356172	0.356172	-0.515027	-1.44586	-0.344133	-1.30551			*			GSONMG00001556001	ankyrin repeat domain-containing protein 53 isoform X1
	0.886542	1.19611	0.80569	0.298426	0.635679	-0.512309	-0.599806	-0.939274	-1.77105			*	*		GSONMG00076496001	tyrosine-protein kinase Fyn-like
	1.1897	1.25424	0.76809	0.131808	0.406805	-0.569715	-0.669331	-0.860846	-1.65076			*			GSONMG00080868001	platelet-activating factor acetylhydrolase-like
	1.08512	1.42675	0.523497	0.253916	0.459201	-0.660181	-0.64159	-0.77793	-1.66879			*			GSONMG00027499001	uncharacterized protein LOC110506410
	1.13013	1.32342	0.253366	0.474517	0.767063	-0.920301	-1.0718	-0.674772	-1.28163			*			GSONMG00063343001	unconventional myosin-If-like
	1.32321	0.812799	0.118972	0.78812	0.905347	-0.566442	-1.12734	-1.12734	-1.12734			*	*		GSONMG00003117001	excitatory amino acid transporter 1-like
	1.14157	1.23678	0.291904	0.532614	0.706857	-0.604467	-0.669135	-1.39216	-1.24396			*			GSONMG00057392001	receptor-interacting serine/threonine-protein kinase 3-like isoform X1
	1.08971	1.27743	0.864972	-0.0339797	0.722197	-0.759311	-1.08364	-1.06337	-1.01401			*			GSONMG00014102001	MARCKS-related protein-like
	0.560817	1.38518	0.836113	0.0277156	1.01787	-0.487894	-1.15788	-1.28032	-0.901599			*			GSONMG00076458001	transport and Golgi organization 2 homolog isoform X3
	0.472144	1.59383	0.805232	-0.246985	1.04153	-0.999707	-0.666619	-0.999707	-0.999707			*			GSONMG00012257001	beta-crystallin B1-like
	0.465646	1.69776	1.00135	-0.667368	0.798854	-0.667368	-0.980755	-0.667368	-0.980755			*			GSONMG00011806001	apolipoprotein A-IV-like
	0.711269	1.58459	1.07658	-0.390714	0.566358	-0.713044	-1.26404	-0.713044	-0.857955			*			GSONMG00031747001	connector enhancer of kinase suppressor of ras 3-like
	0.612162	1.48564	0.791492	0.184001	0.643909	-0.554769	-1.15368	-0.418341	-1.59042			*			GSONMG00058566001	stAR-related lipid transfer protein 13-like
	0.395301	1.48636	0.803076	-0.144743	1.04955	-0.789956	-1.31064	-0.28798	-1.20096			*			GSONMG00069682001	cytohesin-interacting protein-like
	0.520737	1.63759	0.832659	-0.22701	0.799734	-0.447089	-1.29881	-0.660235	-1.15758			*			GSONMG00044898001	myosin-11-like isoform X3
	0.682699	1.52304	1.03105	-0.446203	0.529969	-0.301922	-1.47632	-0.446203	-1.09612			*			GSONMG00015798001	osteocalcin 2b
	0.739684	1.43162	0.797283	-0.365295	0.766968	-0.429714	-1.60518	-0.22433	-1.11104			*			GSONMG00075682001	Krueppel-like factor 2
	0.582312	1.74051	0.352371	0.000514577	0.966576	-0.719402	-1.2549	-0.622179	-1.0458			*			GSONMG00071570001	LIM/homeobox protein Lhx9-like
	0.305248	1.71176	0.540915	0.117047	0.964783	-0.545819	-1.41437	-0.715699	-0.963858			*			GSONMG00015812001	myosin-11-like isoform X1
	0.192319	1.76743	0.393078	0.475316	0.847323	-0.701659	-1.34118	-0.574432	-1.05819			*	*		GSONMG00003939001	erythroid transcription factor-like
	0.700544	1.82403	0.528676	-0.123579	0.288482	-0.486335	-0.486335	-0.486335	-1.75915			*			GSONMG00068273001	transgelin-like isoform X1
	0.659529	2.00328	0.374282	-0.248334	0.213903	-1.05882	-0.0638972	-0.486039	-1.3939		*	*			GSONMG00002695001	myosin light chain kinase, smooth muscle-like isoform X1
	0.855796	1.77553	0.389611	-0.451241	0.529164	-1.25266	-0.58422	-0.00932592	-1.25266		*	*			GSONMG00025821001	kinesin-like protein KIF21A isoform X5
	-0.378833	2.64487	-0.378833	-0.378833	0.00696117	-0.378833	-0.378833	-0.378833	-0.378833			*			GSONMG00011301001	F-box/LRR-repeat protein 13
	0.742837	2.22204	-0.596412	-0.596412	0.613599	-0.596412	-0.596412	-0.596412	-0.596412			*			GSONMG00076653001	estrogen receptor beta 2 isoform X1
	0.653617	2.11294	-0.0238821	-0.391541	0.376458	-0.0238821	-0.556831	-1.38768	-0.759201			*			GSONMG00045376001	myosin regulatory light polypeptide 9
	0.698929	1.97966	0.40007	-0.902147	0.40007	0.12986	-0.902147	-0.902147	-0.902147			*			GSONMG00011808001	apolipoprotein A-IV-like
	0.181513	2.06195	0.0392776	0.293767	0.736511	-0.657955	-0.489922	-1.26734	-0.897804			*			GSONMG00034905001	inverted formin-2-like
	-0.0931614	2.00152	-0.0931614	0.0934189	1.16423	-0.913071	-0.33363	-0.913071	-0.913071			*			GSONMG00044467001	Rhag
	-0.159513	1.94583	0.226277	-0.342734	1.22489	-0.159513	-0.911745	-0.911745	-0.911745			*			GSONMG00066923001	unnamed protein product
	0.164007	1.98414	0.632357	-0.36434	0.798269	-0.448214	-1.06044	-1.06044	-0.64535			*			GSONMG00076641001	creatine kinase, testis isozyme isoform X1
	0.197922	2.013	0.438882	-0.122607	0.619039	-0.371073	-0.771922	-1.53909	-0.464154			*			GSONMG00004182001	integrin beta-3-like isoform X1
	0.325426	1.95011	0.56067	-0.101	0.582702	-0.364673	-0.701549	-1.49115	-0.760537			*			GSONMG00067899001	integrin alpha-IIb-like
	0.162126	2.06898	0.374244	0.421952	0.162126	-0.104306	-0.69662	-1.19425	-1.19425			*			GSONMG00061956001	myosin light chain kinase, smooth muscle-like isoform X1
	0.535607	2.38137	0.344791	-0.189929	-0.614368	-0.614368	-0.614368	-0.614368	-0.614368			*			GSONMG00074613001	integrin alpha-6-like isoform X1
	0.646956	2.03177	0.848817	-0.240101	-0.467664	-0.771708	-0.346673	-1.23373	-0.467664		*	*			GSONMG00071171001	connective tissue growth factor-like
	0.236419	2.09136	0.565393	-0.929527	0.291248	-1.41638	-0.178433	-0.481645	-0.178433		*				GSONMG00043641001	actin filament-associated protein 1-like 2 isoform X2
	1.05535	2.10507	-0.772501	-0.772501	-0.23363	-0.772501	0.0816089	-0.772501	0.0816089		*				GSONMG00061752001	CC chemokine receptor type 8-like
	-0.143787	0.977243	-0.675971	-0.394947	0.0024673	-1.38504	0.578297	1.86549	-0.823757				*		GSONMG00024197001	unnamed protein product
	-0.0565829	1.01119	-0.682548	-0.49666	-0.062635	-1.24799	0.302223	2.00374	-0.770736				*		GSONMG00043628001	ubiquitin carboxyl-terminal hydrolase 42-like
	-0.247264	0.932063	-0.51544	-0.526748	0.249507	-1.66326	0.278587	1.86583	-0.373274				*		GSONMG00051716001	filamin-C-like
	-0.387345	0.848179	-0.860636	-0.566428	0.246218	-1.40917	0.299642	1.97761	-0.148066				*		GSONMG00071761001	DNA primase large subunit-like
	-0.262542	0.398423	-0.940676	0.0899726	1.25453	-1.35385	-0.284861	1.73008	-0.631081			*			GSONMG00044193001	dynein heavy chain 12, axonemal
	-0.743494	-0.0390546	-0.944347	0.297155	0.628271	-1.1925	-0.162768	2.14995	0.00679197			*			GSONMG00037155001	toll-like receptor 13
	-0.403661	-0.714069	-1.39931	0.244682	0.888926	-0.714069	-0.177004	1.97126	0.30325			*			GSONMG00079889001	pleckstrin homology domain-containing family F member 2-like
	-0.389842	-0.852857	-1.42934	0.357871	1.07012	-0.878185	0.0610147	1.70335	0.357871			*			GSONMG00052121001	AT-rich interactive domain-containing protein 5A-like isoform X1
	-0.140176	0.210562	-1.26934	0.805563	1.80946	-0.29586	-0.168807	0.481667	-1.43307		*				GSONMG00062440001	receptor-interacting serine/threonine-protein kinase 3-like
	0.185941	0.786413	-0.84918	0.104646	1.68112	-0.301827	-0.559106	0.66678	-1.71478				*		GSONMG00070974001	villin-1-like
	0.369597	1.10422	-1.4313	0.352416	1.57853	-1.01114	-0.438438	0.298269	-0.82215				*		GSONMG00035313001	CC motif chemokine 3-like isoform X1
	-0.307077	0.989847	-1.32986	0.876479	1.70056	-0.413848	-0.457959	-0.00160313	-1.05654		*		*		GSONMG00018659001	interferon-induced protein 44-like
	-0.216142	1.14543	-1.23039	0.802368	1.67964	-0.694036	-0.248998	-0.199075	-1.0388		*	*	*		GSONMG00066178001	interferon-induced protein 44-like
	0.294469	1.10744	-1.47095	0.759245	1.47385	-0.530471	-0.125548	-0.341542	-1.16648				*		GSONMG00034830001	major histocompatibility complex class I-related gene protein-like
	0.60736	0.788919	-1.68714	0.961679	1.31229	-0.568608	-0.026709	-0.356017	-1.03177				*		GSONMG00022401001	uncharacterized protein LOC110529644 isoform X1
	-0.686815	1.14563	-1.49086	0.150573	1.5667	0.00672166	-0.546774	0.704069	-0.849244				*		GSONMG00024593001	uncharacterized protein LOC110504929
	-0.546301	1.45637	-0.856813	0.204767	1.79714	-0.0155108	-0.856813	-0.326023	-0.856813				*		GSONMG00027303001	forkhead box P3-1 protein
	-0.262336	1.44138	-0.799787	0.366482	1.82459	-0.799787	-0.799787	-0.485378	-0.485378				*		GSONMG00058874001	TNF receptor superfamily member 10C-like
	-0.756236	0.995251	-0.756236	0.018131	2.15265	-0.756236	-0.756236	0.126591	-0.267676				*		GSONMG00025734001	granzyme A-like isoform X1
	-1.09281	0.733265	-0.378497	-0.830814	1.6557	0.108424	-1.27226	1.02987	0.0471267		*				GSONMG00072262001	nuclear receptor subfamily 0 group B member 2-like
	-0.457621	-0.457621	-0.457621	-0.457621	2.58676	-0.457621	-0.0611466	0.220113	-0.457621		*				GSONMG00046904001	CC motif chemokine 2-like
	-0.558286	-0.981782	-1.40184	0.417248	1.66364	0.530869	-0.827992	0.878618	0.279525		*				GSONMG00042305001	SERTA domain-containing protein 2-like
	-0.184396	-0.963516	-2.08006	0.994121	1.12397	0.520944	-0.0230627	0.295668	0.316326		*				GSONMG00003239001	ribosomal protein S6 kinase 2 alpha-like
	-0.430432	-0.519002	-2.15954	0.821612	1.35001	0.43211	-0.0681043	0.405941	0.167409		*				GSONMG00051645001	ribosomal protein S6 kinase 2 alpha-like
	-0.894656	-0.458413	-2.1134	0.44635	1.0166	0.445371	0.104985	0.614587	0.838577		*				GSONMG00046250001	nuclear factor erythroid 2-related factor 2-like
	-1.01551	-0.674452	-1.75954	0.382729	1.50969	0.538863	-0.0673578	0.775246	0.310331		*	*			GSONMG00070773001	transcription factor ETV6-like
	-1.40775	-0.648746	-1.4246	0.333499	1.53561	0.695733	-0.107922	0.710054	0.314124		*	*			GSONMG00072479001	transcription factor ETV6-like isoform X2
	-0.626588	-0.279586	-1.95197	0.682368	1.62071	0.621797	-0.404835	0.0715219	0.266583		*				GSONMG00033825001	major vault protein-like
	-1.1098	-0.133147	-1.80415	0.754839	1.19427	1.088	-0.44805	0.157632	0.300414		*				GSONMG00063970001	tyrosine-protein kinase JAK1-like
	-0.431181	-0.579234	-1.61561	0.973289	1.14987	1.18111	-1.04241	0.0224873	0.341685		*				GSONMG00077835001	tyrosine-protein kinase JAK1-like
	-0.257015	-0.415977	-1.80814	0.706733	1.29411	1.01682	-1.06822	0.288301	0.243393		*				GSONMG00013617001	DENN domain-containing protein 3-like isoform X1
	-0.871733	-0.215582	-1.73917	0.501591	1.11247	0.65185	-1.00756	0.855257	0.712872		*				GSONMG00046341001	piezo-type mechanosensitive ion channel component 2-like
	-0.946649	-0.00369863	-1.38544	0.551904	1.1069	0.71108	-1.45807	0.779471	0.644504		*	*			GSONMG00017521001	fos-related antigen 1-like isoform X1
	-1.41769	-0.143539	-1.41769	0.122003	1.10383	0.510557	-0.698227	1.18826	0.752496		*	*			GSONMG00011525001	XK-related protein 5-like
	-1.58067	0.168233	-1.09611	0.58553	1.11805	0.271623	-1.09611	1.00968	0.619786		*				GSONMG00003844001	fos-related antigen 1 isoform X1
	-1.55948	-0.0740452	-0.594734	-0.374273	1.47923	0.62565	-1.05261	1.07474	0.475536		*				GSONMG00056458001	dual specificity protein phosphatase 7-like
	-1.60964	-0.475452	-0.656041	-0.161624	1.44495	0.416479	-0.651636	1.3976	0.295353		*				GSONMG00076635001	TNF alpha-induced protein 2-like isoform X1
	-0.818131	-0.818131	-0.818131	-0.211958	1.84418	0.142653	-0.818131	1.355	0.142653		*				GSONMG00074125001	cytokine-inducible SH2-containing protein
	-0.937599	-0.11175	-0.925968	-0.203253	1.93465	0.224017	-0.972495	1.19565	-0.203253		*				GSONMG00058529001	ovarian cancer G-protein coupled receptor 1-like
	-1.39251	0.100638	-0.996702	0.460412	1.62022	0.161902	-0.854955	1.17756	-0.276554		*	*			GSONMG00059210001	suppressor of cytokine signaling 3
	-0.867534	-0.284515	-1.88842	0.24718	1.48219	-0.284515	0.262417	1.05635	0.276852		*				GSONMG00049041001	TNF receptor superfamily member 5-like
	-1.20977	-0.048183	-1.50324	0.0247746	1.43557	-0.235086	-0.228528	1.40605	0.358413		*	*			GSONMG00013182001	TNF receptor superfamily member 5-like
	-0.819175	0.345675	-2.00084	-0.0575056	1.36011	0.0933866	-0.249725	1.11119	0.216888		*				GSONMG00047655001	nuclear receptor coactivator 7-like isoform X2
	-1.25299	-0.599482	-0.599482	0.153356	1.9603	-0.548508	-0.149871	1.21988	-0.183199		*				GSONMG00047007001	cytokine-inducible SH2-containing protein-like
	-1.09837	-1.23123	-0.544926	0.17554	1.6104	0.136063	-0.30806	1.48134	-0.220754		*	*			GSONMG00078358001	TNF receptor superfamily member 12-like
	-1.48782	-1.19642	-0.845603	0.473726	1.42432	0.402997	-0.0836173	1.07822	0.234191		*	*			GSONMG00023223001	TNF receptor superfamily member 12-like
	-1.2541	-1.2541	-0.425611	1.12407	0.402874	-0.35519	0.0913635	1.762	-0.0913175		*	*			GSONMG00016453001	interleukin-1 beta-like
	-1.77749	-1.07326	-0.776524	0.661427	0.805884	0.991271	-0.221568	0.711987	0.67828		*	*			GSONMG00026522001	interleukin-3 receptor class 2 subunit beta-like
	-1.54684	-1.12633	-0.807076	0.379315	0.913314	1.16072	-0.478022	0.77614	0.728781		*	*			GSONMG00018039001	protein strawberry notch homolog 2-like
	-1.83878	-0.748229	-0.684225	0.420615	1.04387	1.0737	-0.564296	0.724478	0.572857		*	*			GSONMG00067873001	interleukin-3 receptor class 2 subunit beta-like
	-1.37365	-0.840017	-0.884644	0.791274	0.967886	1.39992	-0.840017	0.17408	0.605166		*				GSONMG00003440001	histone deacetylase 7-like
	-0.596929	-1.40674	-0.617325	1.08988	0.986707	1.32503	-1.13441	0.0845136	0.269271		*				GSONMG00018960001	protein strawberry notch homolog 2-like isoform X1
	-0.842395	-2.07381	-0.575181	0.575971	0.876714	0.610516	0.12689	1.05249	0.248812		*				GSONMG00068562001	TNF receptor-associated factor 3-like
	-1.02175	-1.7951	-0.729539	0.700983	1.06125	0.33015	0.0144733	1.18799	0.251525		*				GSONMG00068560001	TNF receptor-associated factor 3-like
	-1.28479	-1.6885	-0.730728	0.959878	0.881741	0.566824	0.0873456	0.925546	0.282689		*				GSONMG00070533001	TNF receptor-associated factor 2-like isoform X1
	-1.23356	-1.63536	-0.544999	0.680568	1.19031	0.956975	-0.423969	0.608059	0.40198		*				GSONMG00025612001	interleukin-3 receptor class 2 subunit beta-like
	-0.433704	-2.0321	-0.610753	0.455392	1.1174	1.10201	-0.488688	0.488932	0.401507		*				GSONMG00033976001	histone deacetylase 7-like
	-1.00745	-1.49259	-1.22583	1.13215	0.869541	0.962146	0.0388539	0.243417	0.479768		*				GSONMG00075404001	disintegrin and metalloproteinase domain-containing protein 9 isoform X2
	-0.311942	-1.48239	-1.43618	0.868284	1.27976	0.84962	-0.471024	0.179522	0.524347		*				GSONMG00033824001	major vault protein-like
	-1.40987	-1.40987	-0.15199	1.29264	0.475464	-0.15199	-0.467203	0.593817	1.229		*				GSONMG00071960001	TNF alpha 1
	-0.543602	-1.17102	-1.17102	0.199472	-0.858845	0.129873	0.809489	1.06025	1.5454			*			GSONMG00011567001	queuine tRNA-ribosyltransferase accessory subunit 2 isoform X1
	-0.756084	-1.36236	-0.813084	-0.095921	-0.675248	0.149697	0.922823	1.07724	1.55293			*			GSONMG00078263001	exosome complex component RRP4-like
	-0.561352	-1.72221	-0.418356	-0.170645	-0.508432	-0.117725	1.0285	0.976705	1.49352			*			GSONMG00037187001	39S ribosomal protein L37, mitochondrial
	-0.846326	-1.70698	-0.514556	0.161153	-0.443172	0.211446	1.23272	0.451555	1.45417			*			GSONMG00075076001	uridine 5'-monophosphate synthase-like
	-0.535422	-1.72775	-1.13159	0.708773	-0.434074	0.409498	0.870333	0.656907	1.18332			*			GSONMG00024708001	ribosome biogenesis protein wdr12, partial
	-0.434668	-1.88171	-1.04543	0.356713	0.0664707	0.618767	0.442324	0.345229	1.5323			*			GSONMG00013487001	long-chain-fatty-acid--CoA ligase 4 isoform X2
	-0.367527	-2.01347	-0.424147	0.391748	-0.549844	-0.0929198	1.20651	0.935867	0.913785			*	*		GSONMG00058926001	fibrous sheath CABYR-binding protein-like isoform X1
	-0.677603	-2.14331	-0.243596	0.622767	-0.184901	-0.0567653	0.945999	0.697994	1.03941			*			GSONMG00031557001	piggyBac transposable element-derived protein 4-like
	-0.331235	-2.17514	-0.544328	0.884804	-0.25948	0.0231937	0.566797	0.860885	0.974499			*			GSONMG00060232001	L-threonine 3-dehydrogenase, mitochondrial-like
	-0.0181789	-2.42134	-0.220567	0.303199	-0.328932	0.561363	0.556051	0.654324	0.914082			*			GSONMG00004243001	natterin-like protein isoform X2
	-0.444183	-2.13678	0.271347	-0.0494077	-0.491885	0.104116	0.409518	1.23526	1.10202			*	*		GSONMG00024976001	chloride channel protein 2-like
	-0.517855	-2.26416	0.00559718	0.174241	-0.233862	0.218774	0.570663	0.861226	1.18537			*			GSONMG00060795001	transcription factor BTF3 homolog 4
	-0.536523	-2.27778	0.0918957	-0.0624398	-0.0794239	0.300876	0.504687	0.886464	1.17224			*			GSONMG00051031001	phosphoribosylformylglycinamidine synthase
	-0.531672	-2.1228	-0.131238	-0.0506214	-0.160409	0.426716	0.14986	1.33737	1.08279			*			GSONMG00029719001	interleukin-18 receptor accessory protein-like
	-0.86802	-2.20825	-0.363172	0.440846	0.789474	0.384148	0.290658	0.691159	0.843156		*	*			GSONMG00008788001	calcium-binding mitochondrial carrier protein SCaMC-2 isoform X2
	-0.538243	-2.30894	-0.236276	0.0193504	0.599368	0.37065	0.355701	0.561995	1.1764			*			GSONMG00045128001	eIF-2-alpha kinase activator GCN1-like
	-0.957304	-2.07455	-0.267358	0.168025	0.174086	0.304398	0.666038	0.728669	1.258			*			GSONMG00074494001	prostaglandin E synthase 3-like
	-0.900101	-2.08263	-0.461823	0.312399	0.247278	0.388892	0.522235	0.753779	1.21997			*			GSONMG00062575001	WD repeat-containing protein 5
	-0.694071	-2.18439	-0.508431	0.405361	0.121711	0.405361	0.54142	0.852167	1.06087			*			GSONMG00037943001	circadian-associated transcriptional repressor-like
	-0.646188	-2.19411	-0.174487	0.141933	0.00911511	0.0579451	0.695669	1.01014	1.09998			*			GSONMG00050334001	zinc finger protein 706-like
	-0.857625	-2.14591	-0.29322	0.264252	0.157473	0.252465	0.595684	1.06926	0.957625			*			GSONMG00030103001	tubulin polyglutamylase TTLL4
	-0.877933	-2.07754	-0.379304	0.200126	0.439081	0.01504	0.586874	1.04683	1.04683			*			GSONMG00025726001	nucleolar pre-ribosomal-associated protein 1-like
	-0.891677	-2.0151	-0.368363	0.170119	0.408075	-0.108603	0.616643	1.20727	0.981635			*			GSONMG00062426001	sentrin-specific protease 5-like
	-0.878608	-2.05972	-0.162756	-0.0615722	0.308175	-0.0558978	0.829224	1.08549	0.995657			*			GSONMG00052321001	guanine nucleotide-binding protein-like 3-like protein
	-0.867863	-2.03061	-0.382808	-0.00750449	0.527437	0.135249	0.411546	0.935743	1.27881			*			GSONMG00042343001	importin-5
	-0.670065	-2.14575	-0.401212	0.00566778	0.587782	-0.0309393	0.754615	0.769617	1.13029			*			GSONMG00065252001	guanosine-3',5'-bis(diphosphate) 3'-pyrophosphohydrolase MESH1-like isoform X3
	-0.746122	-2.27081	0.088473	0.16456	0.211745	0.00471844	0.929556	0.678293	0.939583			*			GSONMG00023860001	protein arginine N-methyltransferase 3 isoform X3
	-0.736233	-2.22877	-0.035489	-0.0675786	0.30854	0.150331	0.686897	0.807045	1.11525			*			GSONMG00051336001	angio-associated migratory cell protein-like
	-0.360123	-2.44861	0.011289	0.0869262	0.398506	0.0682992	0.632755	0.752983	0.857972			*			GSONMG00006603001	probable assembly chaperone of rpl4
	0.0322412	-2.4063	-0.572449	0.434522	0.190516	0.185443	0.50605	0.679036	0.950944			*			GSONMG00036402001	large neutral amino acids transporter small subunit 1
	-0.053813	-2.34137	-0.570418	0.33425	0.487769	-0.0221344	0.375067	0.676623	1.11403			*			GSONMG00028888001	thioredoxin reductase 2, mitochondrial
	-0.394574	-2.33847	-0.432226	0.302846	0.405688	0.129755	0.508531	0.864827	0.95362			*			GSONMG00013131001	decaprenyl-diphosphate synthase subunit 1-like
	-0.354287	-2.16262	-0.718673	0.177427	0.612311	-0.130899	0.843343	0.718484	1.01492			*			GSONMG00049215001	mitochondrial 2-oxoglutarate/malate carrier protein
	-0.304615	-2.05113	-0.930497	0.251846	0.189038	-0.0126106	0.875524	1.03199	0.950453			*			GSONMG00040318001	isoleucine--tRNA ligase, cytoplasmic
	-0.426121	-2.20046	-0.288576	-0.35573	0.40077	0.117588	0.713888	0.971988	1.06665			*			GSONMG00032812001	N-lysine methyltransferase SETD6 isoform X2
	-0.484567	-1.99461	-0.427198	-0.398512	0.246893	-0.0973233	0.904593	1.01626	1.23447			*			GSONMG00014881001	ATP-dependent RNA helicase DDX55
	-0.415092	-2.04958	-0.4662	-0.103527	-0.0642131	-0.00720754	0.828218	0.898983	1.37862			*			GSONMG00060807001	mitochondrial import receptor subunit TOM70-like
	-0.536621	-2.07442	-0.371082	-0.0237201	0.00974935	-0.0933734	0.906195	0.922477	1.26079			*			GSONMG00067991001	mitochondrial import inner membrane translocase subunit TIM50 isoform X1
	-0.519364	-2.06777	-0.168816	-0.121952	-0.121952	-0.168816	1.14808	0.945623	1.07497			*			GSONMG00069987001	mitochondrial import receptor subunit TOM6 homolog
	-0.869049	-1.814	-0.206811	-0.585233	0.410323	0.266215	0.258515	1.13416	1.40588			*			GSONMG00071290001	leukotriene A-4 hydrolase-like
	-1.08166	-1.90685	-0.0116023	-0.291593	0.220337	0.276705	0.433795	1.11483	1.24604			*			GSONMG00053235001	angio-associated migratory cell protein-like isoform X2
	-0.891063	-2.10972	0.2091	-0.204795	0.3568	0.0844263	0.375894	0.992524	1.18684			*			GSONMG00005548001	methylenetetrahydrofolate reductase-like
	-0.83788	-2.1101	-0.134515	-0.0153963	0.282805	0.175842	0.367079	1.14337	1.12879			*			GSONMG00044050001	nucleolar and coiled-body phosphoprotein 1-like
	-0.991221	-2.09564	0.0945987	-0.254059	0.766678	0.324381	0.285198	0.81383	1.05623			*			GSONMG00082062001	DNA-directed RNA polymerase III subunit RPC5-like
	-0.507609	-2.16197	-0.230411	-0.396377	0.717716	0.210989	0.254246	1.07172	1.0417			*			GSONMG00004314001	DNA-directed RNA polymerase III subunit RPC5-like
	-0.557461	-2.08	-0.288217	-0.0705984	0.787964	-0.210383	0.167671	1.28039	0.970637			*			GSONMG00010036001	required for meiotic nuclear division protein 1 homolog isoform X1
	-0.76066	-1.81973	-0.903245	-0.149047	0.667063	0.197096	0.583575	1.26648	0.918462			*			GSONMG00004896001	eIF-2-alpha kinase activator GCN1
	-0.843299	-1.88153	-0.744146	0.295728	0.414548	0.0834921	0.487478	1.47982	0.707908		*	*			GSONMG00019402001	RAC-alpha serine/threonine-protein kinase isoform X1
	-1.17467	-1.74568	-0.65734	0.235779	0.589122	0.291416	0.291416	1.41196	0.757985			*			GSONMG00003660001	gastrula zinc finger protein XlCGF57.1-like
	-1.1739	-1.49769	-0.765405	0.0773147	0.628406	-0.072788	0.237067	1.41752	1.14948			*			GSONMG00036326001	nucleolar pre-ribosomal-associated protein 1-like
	-1.14762	-1.67707	-0.532004	0.168825	0.466581	0.0912737	0.0673377	1.4307	1.13199			*			GSONMG00019093001	peroxisome proliferator-activated receptor gamma coactivator-related protein 1-like
	-0.906392	-1.66725	-0.671758	0.0503693	0.59709	-0.0555578	0.0628979	1.6313	0.959293			*			GSONMG00029220001	suppressor of cytokine signaling 7-like isoform X2
	-1.26628	-1.4924	-0.738664	-0.00602993	0.241196	0.636156	0.134165	1.108	1.38386			*			GSONMG00042533001	aminopeptidase O-like
	-1.07821	-1.42275	-1.02989	-0.0487863	0.361932	0.379789	0.245334	1.1319	1.46068			*			GSONMG00074922001	bifunctional methylenetetrahydrofolate dehydrogenase/cyclohydrolase, mitochondrial-like
	-0.726945	-1.80732	-0.812051	0.294324	0.295506	0.372338	-0.074468	0.908977	1.54963			*			GSONMG00045345001	cationic amino acid transporter 3-like
	-1.01137	-1.77232	-0.803996	0.23951	0.408057	0.246119	0.3527	1.02937	1.31193		*	*			GSONMG00080047001	large neutral amino acids transporter small subunit 1-like
	-1.06544	-1.79658	-0.598209	0.0694002	0.272713	0.333316	0.430085	0.920774	1.43394			*			GSONMG00053996001	importin-5
	-0.94929	-1.80824	-0.66037	0.10097	0.198577	0.271784	0.364511	1.07314	1.40891			*			GSONMG00015247001	eIF-2-alpha kinase activator GCN1-like
	-0.800896	-1.90019	-0.568945	0.009283	0.167581	0.182971	0.399532	1.09538	1.41528			*			GSONMG00072332001	uncharacterized protein LOC110485753
	-1.05343	-1.85904	-0.339326	0.0199605	0.277709	0.281057	0.183982	1.12013	1.36896			*			GSONMG00015993001	N-alpha-acetyltransferase 25, NatB auxiliary subunit-like isoform X1
	-1.11547	-1.80321	-0.356647	0.136689	0.194176	0.0739777	0.344685	1.20593	1.31986			*			GSONMG00073176001	midasin
	-1.04704	-1.83	-0.477839	0.043043	0.238783	0.157702	0.475472	1.36163	1.07825			*			GSONMG00033112001	inosine-5'-monophosphate dehydrogenase 2-like isoform X1
	-1.07074	-1.65162	-0.660019	-0.101191	0.260156	0.193979	0.424023	1.32004	1.28537			*			GSONMG00030104001	tubulin polyglutamylase TTLL4
	-0.905391	-1.64769	-0.622672	-0.168255	0.225487	0.0163516	0.324891	1.25438	1.5229			*			GSONMG00081877001	bifunctional glutamate/proline--tRNA ligase-like isoform X2
	-0.773537	-1.66142	-0.773537	-0.32798	0.245918	0.178922	0.397665	1.32591	1.38806			*			GSONMG00069797001	delta-like protein D
	-0.822105	-1.67206	-0.842613	-0.124822	0.453968	0.0210147	0.36282	1.41786	1.20594			*			GSONMG00070105001	ATP-dependent RNA helicase SUPV3L1, mitochondrial
	-0.768059	-1.7577	-0.571179	-0.260511	-0.13325	0.343605	0.488084	1.23668	1.42233			*			GSONMG00072300001	probable assembly chaperone of rpl4
	-0.64751	-1.78068	-0.550962	-0.286726	-0.0639886	0.442464	0.180768	1.09967	1.60697			*			GSONMG00024059001	triosephosphate isomerase A-like
	-0.370696	-1.64491	-0.840988	0.150243	-0.260559	-0.410088	0.79579	0.954162	1.62704			*			GSONMG00022425001	feline leukemia virus subgroup C receptor-related protein 1
	-0.462051	-1.57227	-1.15616	0.173626	0.0142639	-0.236288	0.683583	0.995224	1.56007			*			GSONMG00074904001	B-cell CLL/lymphoma 7 protein family member A-like
	-0.299213	-1.66387	-1.08239	-0.0414327	-0.0109323	0.0195685	0.294075	1.33798	1.44621			*			GSONMG00079879001	alanine aminotransferase 2-like isoform X1
	-0.446925	-1.82087	-1.01707	0.365813	-0.08695	0.0539089	0.489903	1.09918	1.36301			*			GSONMG00018993001	glycerol-3-phosphate dehydrogenase, mitochondrial-like
	-0.656394	-1.82534	-0.962276	0.302449	0.0799891	0.238595	0.375573	1.12225	1.32515			*			GSONMG00060291001	asparagine synthetase [glutamine-hydrolyzing]
	-0.641003	-1.9287	-0.926165	0.365591	0.177109	0.414337	0.258351	1.07809	1.20239		*	*			GSONMG00061910001	prolyl endopeptidase-like
	-0.687612	-1.58204	-1.00956	0.132192	0.103408	-0.299565	0.846456	1.41254	1.08419			*			GSONMG00050908001	eukaryotic translation initiation factor 4 gamma 1-like
	-0.746745	-1.69268	-1.05936	0.197169	0.384333	-0.00719425	0.452116	1.2979	1.17447			*			GSONMG00028255001	dnaJ homolog subfamily C member 2-like
	-0.702117	-1.58612	-1.26424	0.329026	0.184182	0.00600323	0.661244	1.19693	1.17509			*			GSONMG00038883001	asparagine synthetase [glutamine-hydrolyzing]-like
	-0.465309	-1.74355	-1.23103	0.547468	0.381885	-0.183203	0.453725	1.25098	0.989025			*			GSONMG00043087001	interleukin-17 receptor-like
	-0.934641	-1.40345	-1.28869	-0.0812553	0.608534	0.364361	0.364361	1.03828	1.33251			*			GSONMG00074070001	pre-mRNA-processing factor 19
	-1.01458	-1.46714	-1.24209	0.113141	0.501754	0.287771	0.565703	0.948168	1.30727			*			GSONMG00018242001	threonine--tRNA ligase, cytoplasmic-like
	-0.930841	-1.68531	-0.965377	0.0228768	0.29252	0.231419	0.772035	0.950028	1.31265			*			GSONMG00012074001	phenylalanine--tRNA ligase beta subunit
	-0.927765	-1.62911	-1.06698	0.120942	0.421899	0.162042	0.608837	0.944265	1.36587			*			GSONMG00026938001	alanine--tRNA ligase, cytoplasmic
	-1.01005	-1.54166	-1.20677	0.22519	0.445701	0.202314	0.748563	0.986461	1.15024		*	*			GSONMG00056342001	heat shock 70 kDa protein 4-like
	-0.949139	-1.50071	-1.31715	0.248	0.297659	0.344658	0.8244	0.856323	1.19596			*			GSONMG00053513001	ATP-binding cassette sub-family F member 3-like
	-0.926462	-1.44392	-1.2065	0.283981	0.326595	-0.209125	0.982041	1.10684	1.08655			*			GSONMG00081783001	eukaryotic translation initiation factor 2 subunit 1-like
	-0.859466	-1.51296	-1.27625	0.139342	0.420605	0.0223815	0.97292	0.980346	1.11309		*	*			GSONMG00069013001	ATP-binding cassette sub-family F member 2-like
	-0.90187	-1.66716	-1.06365	0.288492	0.289286	0.0299598	1.04427	0.823007	1.15767		*	*			GSONMG00046738001	ras GTPase-activating protein-binding protein 1-like isoform X1
	-1.07881	-1.53386	-1.16682	0.450391	0.405385	0.0553401	1.01946	0.884447	0.964457		*	*			GSONMG00011246001	ATP-binding cassette sub-family F member 2-like isoform X2
	-0.603104	-1.89989	-1.10727	0.228811	0.512249	0.15858	0.823276	0.912738	0.97461		*	*			GSONMG00011814001	mitochondrial import receptor subunit TOM40 homolog
	-0.717896	-1.84542	-1.09345	0.261471	0.534522	0.135712	0.799821	0.867868	1.05737		*	*			GSONMG00056343001	heat shock 70 kDa protein 4-like
	-0.563493	-1.78885	-1.23695	0.321853	0.500893	0.0097642	0.858973	0.776844	1.12096		*	*			GSONMG00079504001	elongation factor G, mitochondrial
	-0.899527	-1.28646	-1.20193	-0.307823	0.437461	-0.0780472	0.926778	1.06845	1.34109			*			GSONMG00075878001	elongation factor Ts, mitochondrial
	-0.757079	-1.3536	-1.18519	-0.100134	0.288119	-0.310974	1.12248	0.920637	1.37574			*			GSONMG00082460001	eukaryotic translation initiation factor 2 subunit 2-like
	-0.671745	-1.48502	-1.2336	0.0068417	0.586654	-0.363879	0.976617	1.14723	1.03691			*			GSONMG00057337001	hexokinase-2-like
	-1.02065	-1.76688	-0.76841	0.288446	0.0735709	0.314137	0.707685	0.770746	1.40136			*			GSONMG00070300001	eukaryotic initiation factor 4A-I
	-1.06834	-1.83227	-0.727222	0.415527	0.235093	0.20547	0.679446	0.885015	1.20728		*	*			GSONMG00079507001	elongation factor G, mitochondrial
	-0.984443	-1.97796	-0.647388	0.422272	0.444557	0.17807	0.685045	0.773255	1.1066			*			GSONMG00081288001	mpv17-like protein 2
	-0.850963	-1.9016	-0.718644	0.692758	0.194018	-0.144131	0.776447	0.75609	1.19602			*			GSONMG00053951001	protein FAM98A, partial
	-0.956412	-1.63244	-0.59996	0.0932791	-0.098468	0.647623	0.03305	0.775455	1.73788			*			GSONMG00023694001	acetyl-CoA carboxylase
	-1.03034	-1.56899	-0.293749	-0.0958012	-0.349897	0.450457	0.253461	0.807333	1.82752			*			GSONMG00061694001	cystathionine-beta-synthase
	-0.866078	-1.96854	-0.0936119	-0.0936119	-0.175101	0.725323	0.37108	0.572446	1.5281			*			GSONMG00061695001	cystathionine beta-synthase-like
	-1.20009	-1.90429	0.154747	0.0286703	0.154747	0.590462	0.0286703	0.734177	1.4129			*			GSONMG00009178001	nucleolar pre-ribosomal-associated protein 1, partial
	-1.00982	-2.06753	-0.0670421	0.330721	0.309171	0.452833	-0.0526757	0.859574	1.24477			*			GSONMG00021904001	large neutral amino acids transporter small subunit 3-like
	-1.0136	-2.01186	-0.100811	0.105429	0.494383	0.317157	-0.0498391	1.17662	1.08252			*			GSONMG00054531001	sodium- and chloride-dependent glycine transporter 1 isoform X1
	-1.20528	-1.92779	0.0528311	-0.0613934	0.437587	0.351236	0.124426	1.03931	1.18906		*	*			GSONMG00057532001	TNF receptor superfamily member 9-like
	-1.24521	-1.72036	-0.574899	0.291409	0.484017	0.677472	-0.0819263	1.18742	0.98208		*	*			GSONMG00019173001	histone-lysine N-methyltransferase, H3 lysine-79 specific-like
	-1.12039	-1.73569	-0.694406	0.074485	0.552627	0.522683	0.0957356	1.14282	1.16214			*			GSONMG00076559001	phospholipase DDHD1-like isoform X2
	-1.06485	-1.97698	-0.309319	0.0542071	0.413937	0.531632	0.189936	1.20933	0.952107			*			GSONMG00079846001	sodium- and chloride-dependent glycine transporter 1 isoform X1
	-1.03559	-1.94451	-0.324188	0.115759	0.56226	0.713901	-0.141657	1.2175	0.836525			*			GSONMG00079844001	sodium- and chloride-dependent glycine transporter 1-like
	-1.72399	-1.43151	-0.155942	0.0977331	0.604365	0.692757	-0.117855	1.10741	0.927029		*	*			GSONMG00056196001	TNFAIP3-interacting protein 2-like
	-1.31628	-1.76594	0.00755106	0.062478	0.841696	0.792355	-0.414176	1.02044	0.771873		*				GSONMG00020162001	TNFAIP3-interacting protein 2-like
	-0.934003	-0.942269	-1.73518	0.341526	0.906167	0.0331353	0.693155	1.30294	0.334531		*	*			GSONMG00008040001	uncharacterized protein LOC110530632
	-0.459859	-0.84305	-1.94333	0.493952	1.05694	-0.0843051	0.187816	1.35752	0.234326		*	*			GSONMG00061085001	transmembrane protease serine 13-like
	-0.438236	-0.703952	-2.02773	0.573407	1.06722	-0.481455	0.571005	0.983186	0.456556		*	*			GSONMG00002549001	guanylate-binding protein 1-like
	-0.681668	-0.37652	-1.91094	0.769955	0.929541	-0.727073	0.391358	1.1993	0.406048		*	*			GSONMG00050654001	TNF receptor superfamily member 9-like
	-1.0415	-0.798512	-1.81878	0.588048	0.675295	-0.0774718	0.541181	0.926217	1.00553		*	*			GSONMG00030065001	growth factor receptor-bound protein 10-like isoform X6
	-0.803479	-0.590515	-1.90143	0.542588	0.459431	-0.284252	0.368837	1.44245	0.76637		*	*			GSONMG00064385001	CXC chemokine receptor type 3-like
	-0.955899	-0.706942	-1.45592	0.492132	0.665839	-0.901044	0.570195	1.24182	1.04982			*			GSONMG00033212001	vacuole membrane protein 1-like isoform X3
	-0.798683	-0.822907	-1.45112	0.174325	0.839685	-0.822907	0.465016	1.33144	1.08516			*			GSONMG00037660001	interleukin-1 beta-like
	-0.64206	-0.809225	-1.54119	0.347077	0.782298	-0.818127	0.258055	1.48854	0.934625			*			GSONMG00013736001	sodium-coupled neutral amino acid transporter 5-like isoform X2
	-0.809136	-0.700954	-1.59913	0.316086	1.10808	-0.694944	0.434284	1.42261	0.5231		*	*			GSONMG00010387001	neutral amino acid transporter B(0)
	-1.29968	-0.593428	-1.46859	0.494901	0.931459	-0.568229	0.676744	1.25973	0.567094		*	*			GSONMG00021640001	hemicentin-1-like
	-1.65062	-0.507645	-0.945357	0.368803	0.824966	-0.710612	0.479512	1.44514	0.695805			*			GSONMG00029358001	vascular cell adhesion protein 1-like
	-1.37106	-0.840453	-1.15799	0.386265	1.30165	-0.297428	0.0873437	1.36061	0.531072		*	*			GSONMG00068469001	myc proto-oncogene protein isoform X1
	-0.664191	-1.71254	-0.933789	0.319579	0.758896	-0.196337	0.179899	1.61275	0.635737		*	*			GSONMG00074351001	centrosomal protein of 170 kDa protein B-like isoform X1
	-0.811174	-1.33137	-1.08239	0.376835	0.696068	-0.587088	0.447084	1.69378	0.598253			*			GSONMG00076634001	exocyst complex component 3-like protein 4 isoform X2
	-0.671253	-1.23003	-1.23003	-0.0407016	0.536152	-0.300685	0.222471	1.81055	0.903531		*	*	*		GSONMG00004230001	phosphatidylinositol 3,4,5-trisphosphate 5-phosphatase 2B-like
	-0.658475	-1.18541	-1.07747	0.0471997	0.383788	-0.393847	-0.16636	1.61176	1.43882			*			GSONMG00076828001	delta-1-pyrroline-5-carboxylate synthase-like isoform X1
	-1.05275	-1.17999	-0.935919	0.103977	0.383904	-0.36334	0.103977	1.47932	1.46082			*			GSONMG00028889001	thioredoxin reductase 2, mitochondrial
	-1.26474	-1.30137	-0.61195	-0.0297983	0.641312	-0.41441	0.307719	1.53743	1.13581			*			GSONMG00073177001	midasin
	-1.31347	-1.1061	-0.945705	-0.0749791	0.720131	-0.150595	0.232066	1.51295	1.12571			*			GSONMG00011610001	HEAT repeat-containing protein 3-like isoform X1
	-1.29462	-0.789108	-1.11487	-0.066652	0.63721	-0.226432	0.0683351	1.62826	1.15787		*	*			GSONMG00010221001	TNF alpha-like
	-1.30651	-0.744555	-1.40997	-0.140126	0.547072	0.160455	0.344507	1.13625	1.41288			*			GSONMG00047850001	protoheme IX farnesyltransferase, mitochondrial
	-1.34132	-0.965743	-1.19391	-0.169164	0.780873	-0.07931	0.574913	1.23418	1.15947		*	*			GSONMG00059379001	purine nucleoside phosphorylase-like
	-1.26125	-1.28284	-1.10758	0.357999	0.375779	0.107809	0.295769	1.1962	1.31812			*			GSONMG00017396001	exportin-T-like
	-1.33818	-1.13924	-1.25078	0.256826	0.604117	0.0613314	0.50062	1.1055	1.1998		*	*			GSONMG00052587001	probable ATP-dependent RNA helicase DDX5 isoform X1
	-1.35502	-1.14596	-1.23002	0.242244	0.596207	0.0995525	0.476744	1.11388	1.20237			*			GSONMG00057336001	hexokinase-2-like
	-1.33391	-1.04972	-1.2294	0.131656	0.661281	-0.00339228	0.366523	1.22731	1.22966			*			GSONMG00059059001	probable ATP-dependent RNA helicase DDX5 isoform X1
	-1.45081	-1.27862	-1.06702	0.332275	0.499277	0.263815	0.489942	1.16832	1.04281			*			GSONMG00008951001	mitochondrial import inner membrane translocase subunit TIM44-like isoform X1
	-1.40147	-1.43765	-0.848839	0.189062	0.386164	0.204032	0.645639	1.2806	0.982457			*			GSONMG00012505001	nuclear receptor 2C2-associated protein-like isoform X2
	-1.33127	-1.42339	-0.850333	0.298497	0.356751	-0.0998	0.699504	1.14657	1.20347			*			GSONMG00031272001	SWI/SNF-related matrix-associated actin-dependent regulator of chromatin subfamily A member 5-like
	-1.47394	-1.12989	-1.05506	0.400527	0.297404	-0.0457313	0.668829	1.22642	1.11144		*	*			GSONMG00043751001	cysteine and histidine-rich domain-containing protein 1
	-1.48995	-1.1682	-0.894668	0.0129259	0.506547	-0.0782526	0.781131	1.27999	1.05047			*			GSONMG00061952001	coiled-coil domain-containing protein 43 isoform X2
	-1.43915	-1.2371	-0.839284	0.0128283	0.50226	-0.16412	0.834822	1.2088	1.12095			*			GSONMG00029369001	suppressor of SWI4 1 homolog
	-1.42345	-1.24298	-0.928401	0.132691	0.533066	-0.121734	0.705642	1.20759	1.13757		*	*			GSONMG00062475001	DNA-directed RNA polymerase I subunit RPA1
	-1.27226	-1.26819	-1.05136	0.026694	0.566228	-0.103609	0.754557	1.24421	1.10373			*			GSONMG00061797001	small subunit processome component 20 homolog
	-1.2168	-1.18879	-1.06743	0.111255	0.484698	-0.362551	0.854641	1.27476	1.11022			*			GSONMG00046046001	protein arginine N-methyltransferase 1-like
	-1.3554	-1.04431	-1.21218	0.203617	0.474802	-0.181443	0.824644	1.15922	1.13105			*			GSONMG00062476001	pentatricopeptide repeat domain-containing protein 3, mitochondrial
	-1.28667	-1.06391	-1.17793	0.320012	0.603287	-0.358796	0.54979	1.28911	1.12511		*	*			GSONMG00066548001	transcriptional regulator Myc-2-like
	-0.990995	-1.27789	-1.19096	0.131482	0.302462	-0.2269	0.696584	1.44233	1.11389			*			GSONMG00057790001	nucleolar and coiled-body phosphoprotein 1 isoform X5
	-0.958829	-1.26174	-1.1843	-0.0728795	0.286966	-0.187894	0.807375	1.33803	1.23327			*			GSONMG00020507001	ATP-binding cassette sub-family F member 1-like
	-0.866587	-1.2758	-1.29631	0.0180212	0.303259	-0.0518897	0.480367	1.34074	1.3482			*			GSONMG00015219001	monofunctional C1-tetrahydrofolate synthase, mitochondrial isoform X1
	-0.932594	-1.34015	-1.23851	-0.136407	0.419628	0.111716	0.57209	1.39319	1.15104			*			GSONMG00072313001	protein TBRG4-like
	-1.06052	-1.26477	-1.1776	-0.0900517	0.674879	-0.20453	0.74903	1.1341	1.23947			*			GSONMG00072331001	valine--tRNA ligase-like
	-0.996498	-1.38506	-1.26784	0.0248431	0.489384	0.0823676	0.731424	1.11131	1.21008			*			GSONMG00063218001	tryptophan--tRNA ligase, cytoplasmic
	-1.11549	-1.33888	-1.17631	0.103217	0.571014	-0.134551	0.986832	1.18811	0.916054			*			GSONMG00051768001	dnaJ homolog subfamily C member 2
	-1.21611	-1.21611	-1.21611	0.0430763	0.372769	0.0430763	0.928877	1.16721	1.09333			*			GSONMG00067165001	serine/threonine-protein phosphatase 2B catalytic subunit alpha isoform-like isoform X5
	-1.13585	-1.24604	-1.37254	0.337355	0.530517	-0.0163235	0.756327	1.10456	1.04199			*			GSONMG00065729001	regulator of microtubule dynamics protein 3
	-1.12388	-0.825435	-1.372	0.301526	0.269425	-0.495762	0.766537	1.46579	1.01379			*			GSONMG00045147001	sarcoplasmic/endoplasmic reticulum calcium ATPase 2-like
	-1.33695	-0.644807	-1.4578	0.392798	0.102268	-0.237089	0.883523	1.02757	1.27049			*			GSONMG00038807001	transferrin receptor protein 1-like
	-1.42652	-0.505766	-1.44945	-0.185975	0.463262	-0.0556454	1.07026	0.929071	1.16077			*			GSONMG00036965001	small nuclear ribonucleoprotein Sm D3-like
	-1.61779	-0.45682	-1.171	-0.100302	0.186511	-0.122013	0.824129	1.37833	1.07895			*			GSONMG00014861001	proteasome activator complex subunit 3-like
	-0.847481	-1.34054	-1.35569	0.16557	0.168093	-0.0624505	0.991828	1.10289	1.17778		*	*			GSONMG00033890001	serine--tRNA ligase, cytoplasmic-like
	-0.749485	-1.29753	-1.4931	0.233579	0.0461871	0.0461871	0.98389	1.19062	1.03966			*			GSONMG00069914001	methylosome protein 50-like
	-0.52153	-1.18735	-1.64738	0.319277	0.189414	-0.325636	1.00601	1.07754	1.08965			*			GSONMG00022966001	asparagine--tRNA ligase, cytoplasmic
	-0.545026	-1.07423	-1.57311	0.00622682	0.347085	-0.443963	0.792681	1.36231	1.12803			*			GSONMG00015221001	monofunctional C1-tetrahydrofolate synthase, mitochondrial isoform X4
	-0.333455	-1.0108	-1.70068	-0.116023	0.377	-0.47304	0.905815	1.10177	1.24941			*			GSONMG00003055001	solute carrier family 35 member F2-like isoform X1
	-0.968543	-0.931984	-1.5278	-0.0980398	0.520501	-0.218586	0.890045	1.2507	1.08371			*			GSONMG00004105001	MICOS complex subunit MIC26
	-0.803489	-0.945049	-1.85536	0.110758	0.427304	0.179573	0.8628	1.00239	1.02107			*			GSONMG00034665001	U11/U12 small nuclear ribonucleoprotein 25 kDa protein-like
	-1.03804	-0.474405	-1.40057	-0.138552	-0.0509973	-0.44636	0.739045	1.30268	1.5072			*	*		GSONMG00071663001	glycine dehydrogenase (decarboxylating), mitochondrial-like isoform X1
	-0.730253	-0.775068	-1.55932	-0.111349	0.08568	-0.326923	0.61341	1.42316	1.38067			*	*		GSONMG00017113001	MAPK/MAK/MRK overlapping kinase-like isoform X1
	-0.679854	-0.679854	-1.87159	0.124334	0.0952417	-0.0554137	0.520194	1.39815	1.14879			*			GSONMG00072320001	growth factor receptor-bound protein 10-like isoform X4
	-0.897865	-1.62836	-1.15208	0.208842	0.926192	0.783745	-0.0599821	0.767674	1.05184		*	*			GSONMG00025523001	dual specificity protein phosphatase 7-like
	-0.688996	-1.607	-1.38899	0.49416	1.05628	0.38103	0.016891	0.878333	0.858299		*				GSONMG00074257001	putative ATP-dependent RNA helicase DHX57
	-0.971121	-1.70676	-1.03954	0.595048	0.709807	0.149988	0.194862	0.9739	1.09381		*	*			GSONMG00072484001	monocarboxylate transporter 2-like
	-1.25485	-1.45273	-0.967107	0.152998	0.967209	0.293693	0.121229	1.19413	0.945423		*	*			GSONMG00070769001	monocarboxylate transporter 2-like
	-1.43681	-1.14635	-1.1585	0.283389	0.948208	0.618402	-0.0296374	1.14898	0.772312		*	*			GSONMG00032340001	basic leucine zipper transcriptional factor ATF-like
	-1.61724	-1.17321	-0.846445	0.301142	0.984378	0.498139	-0.0858174	1.18919	0.749857		*	*			GSONMG00071241001	syndecan-4-like
	-1.09548	-1.24432	-1.37082	0.18448	0.828594	0.501989	0.00918689	1.16264	1.02373		*	*			GSONMG00034364001	cyclic AMP-dependent transcription factor ATF-6 alpha-like
	-0.892517	-1.33144	-1.47625	0.202163	0.93595	0.608072	0.0626077	1.23907	0.652339		*	*			GSONMG00056555001	pleckstrin homology-like domain family B member 3
	-0.865092	-1.50584	-1.36112	0.213323	0.480592	0.57863	0.344039	1.34426	0.771204			*			GSONMG00013247001	CDP-diacylglycerol--glycerol-3-phosphate 3-phosphatidyltransferase, mitochondrial-like
	-1.34326	-1.17674	-1.09611	0.179959	0.553314	0.925794	-0.209173	0.973997	1.19223		*	*			GSONMG00002706001	stat3 isoform X5
	-1.2654	-0.768574	-1.49998	0.172446	0.707623	0.728138	-0.273535	1.0537	1.14558		*	*			GSONMG00061965001	stat3 isoform X7
	-0.997701	-0.875252	-1.34084	-0.356122	0.893513	0.765477	-0.382195	1.42428	0.868837		*	*			GSONMG00002165001	protein DENND6B
	-1.13505	-0.638522	-1.23812	0.0160945	0.849686	-0.541722	0.117769	1.75361	0.816258		*	*			GSONMG00081253001	Growth arrest and DNA-damage-inducible protein GADD45 beta
	-1.00868	-0.560148	-1.39013	-0.0897959	0.913136	-0.232033	-0.310425	1.62028	1.0578		*	*			GSONMG00042985001	uncharacterized protein LOC110531582
	-0.945308	-0.60116	-1.61635	-0.191532	1.03786	0.0698787	0.0323169	1.63682	0.577472		*	*			GSONMG00072395001	vascular cell adhesion protein 1-like
	-1.00245	-0.443725	-1.78039	0.151266	0.597096	0.303722	-0.251713	1.48711	0.939092			*			GSONMG00046217001	sestrin-2-like
	-1.44493	-0.762852	-1.37789	0.191474	0.695745	0.633367	0.230533	1.53931	0.295243		*	*			GSONMG00014984001	basic leucine zipper transcriptional factor ATF-like
	-1.28853	-0.21012	-0.75615	-0.925419	0.423274	0.00738136	-0.263813	1.70462	1.30875			*			GSONMG00073240001	protein HEG-like
	-1.41664	-0.250361	-0.333167	-1.22887	0.466317	0.0907754	-0.175136	1.41975	1.42733			*	*		GSONMG00077746001	SH3 domain-binding protein 4-like
	-1.84508	-0.167198	-0.439704	-0.810759	0.627183	-0.0172339	0.0967388	1.43185	1.12421			*			GSONMG00026942001	interleukin-34 precursor
	-1.82798	-0.448724	0.0426395	-0.845254	0.126171	0.0426395	0.200858	1.43123	1.27842			*	*		GSONMG00060387001	mastermind-like protein 2
	-1.9592	-0.6499	0.0495672	-0.576327	0.270288	0.0423135	0.272361	1.30705	1.24384			*	*		GSONMG00039582001	transmembrane protein 116-like
	-1.73529	-1.11855	0.638069	-0.739392	0.495283	0.304502	-0.0512614	1.03823	1.16842			*			GSONMG00033011001	CD34a molecule precursor
	-1.56565	-0.810833	0.351651	-0.810833	0.147245	0.2209	-0.326655	1.51813	1.27604			*	*		GSONMG00082685001	SH3 and PX domain-containing protein 2B-like
	-1.54939	-0.889938	0.120841	-0.664361	0.560477	0.43473	-0.636523	1.31016	1.314			*			GSONMG00074484001	polypeptide N-acetylgalactosaminyltransferase 6-like
	-1.3177	-0.981601	-0.160976	-0.592834	-0.00489407	0.101395	-0.160976	1.44293	1.67466			*			GSONMG00082315001	zinc finger protein AEBP2-like isoform X1
	-1.18987	-1.18987	0.227121	-0.8692	0.29016	-0.0935527	-0.0935527	1.45939	1.45939			*	*		GSONMG00028406001	mastermind-like protein 2
	-1.37232	-1.33962	0.0190426	-0.244798	0.31558	-0.287644	0.0810567	1.60434	1.22436			*			GSONMG00034756001	CD276 antigen-like isoform X1
	-1.40341	-1.40341	0.0633745	-0.362894	0.0150722	-0.0662368	0.43007	1.45368	1.27375			*	*		GSONMG00020328001	mastermind-like protein 2
	-1.26128	-0.528055	-1.29952	-0.29864	0.692119	-0.528055	0.814699	1.32638	1.08235			*			GSONMG00038182001	serine--tRNA ligase, mitochondrial-like
	-1.48727	-0.595323	-1.07489	-0.300762	0.902286	-0.347271	0.581887	1.49244	0.828904			*			GSONMG00008031001	DNA replication licensing factor MCM6
	-1.58977	-0.723282	-0.850872	-0.338895	0.840105	-0.293674	0.517899	1.41588	1.02261		*	*			GSONMG00009016001	P2Y purinoceptor 8-like
	-1.47735	-0.903807	-0.903807	-0.325904	0.949845	-0.209232	0.588928	1.4427	0.838626			*			GSONMG00047006001	hemK methyltransferase family member 1 isoform X1
	-1.68197	-0.642017	-0.811997	-0.182834	0.704841	-0.358716	0.416819	1.29505	1.26082			*			GSONMG00037689001	nuclear fragile X mental retardation-interacting protein 1, partial
	-1.4573	-0.679536	-0.795809	-0.272059	0.054761	-0.272059	0.665453	1.81875	0.937803			*	*		GSONMG00082120001	probable ribonuclease ZC3H12C
	-1.43615	-0.594947	-0.908347	-0.35686	0.415707	-0.41213	0.782555	1.7677	0.742469		*	*	*		GSONMG00080018001	CCL4 protein precursor
	-1.59108	-0.0206496	-0.812302	-0.537959	0.316446	-0.537959	0.418621	1.63908	1.1258			*	*		GSONMG00038475001	uridine-cytidine kinase 2-A-like
	-1.12722	-1.12722	-0.831031	-0.62091	0.717785	-0.0285223	0.717785	1.74459	0.554752			*			GSONMG00046323001	rho GTPase-activating protein 18-like isoform X3
	-1.20838	-1.10536	-0.866378	-0.294207	0.386552	-0.213926	0.637138	1.73832	0.92624		*	*	*		GSONMG00082119001	probable ribonuclease ZC3H12C
	-1.15032	-1.12448	-0.810862	-0.420896	0.577509	-0.124898	0.272114	1.76855	1.01328			*			GSONMG00009920001	OTU domain-containing protein 5 isoform X2
	-0.958927	-1.19534	-1.06204	-0.426997	0.579017	-0.306275	0.868245	1.36874	1.13358			*			GSONMG00018646001	DNA-directed RNA polymerases I, II, and III subunit RPABC3
	-0.920947	-0.920947	-0.920947	-0.920947	0.562249	-0.282189	0.803699	1.6047	0.995327			*			GSONMG00007470001	copine-4-like
	-1.22234	-0.737455	-1.02111	-0.737455	0.544579	0.0310865	0.352565	1.57011	1.22002			*	*		GSONMG00003908001	interleukin-1 beta-like
	-1.6525	-1.18352	-0.333037	-0.347617	0.21127	0.122577	0.83455	0.925674	1.4226			*			GSONMG00071511001	T-complex protein 1 subunit gamma-like
	-1.62207	-1.09076	-0.355918	-0.546432	0.34106	0.135161	0.627424	1.06644	1.4451			*			GSONMG00070326001	H/ACA ribonucleoprotein complex subunit 3
	-1.61707	-0.954366	-0.417388	-0.586589	0.324041	0.106664	0.447416	1.37802	1.31927			*			GSONMG00023308001	amidophosphoribosyltransferase isoform X1
	-1.56487	-1.01613	-0.542388	-0.361459	0.0123002	0.127761	0.699113	1.11215	1.53353			*			GSONMG00017903001	ran-specific GTPase-activating protein-like isoform X2
	-1.72454	-1.03527	-0.350279	-0.234974	-0.031697	0.115209	0.70796	1.29046	1.26313			*			GSONMG00021329001	cystathionine beta-synthase-like
	-1.46548	-1.09655	-0.370653	-0.307991	-0.174922	0.0334824	0.510841	1.47401	1.39726			*	*		GSONMG00000209001	unnamed protein product
	-1.40838	-0.781031	-0.731634	-0.689645	-0.0400667	0.110596	0.847855	1.20722	1.48508			*			GSONMG00053945001	tetratricopeptide repeat protein 27
	-1.77422	-0.511713	-0.718106	-0.336059	-0.0286655	0.0877049	0.608078	1.26239	1.4106			*			GSONMG00072551001	nicalin-1-like isoform X2
	-1.69252	-1.34265	-0.683317	0.673628	0.776781	0.234428	0.183384	0.860793	0.989468		*	*			GSONMG00074376001	checkpoint kinase 2
	-1.39156	-1.68487	-0.46257	0.447183	0.289467	0.269272	0.269272	1.03285	1.23096			*			GSONMG00062280001	SUMO-specific isopeptidase USPL1
	-1.3991	-1.78434	-0.355317	0.615366	0.303219	0.130024	0.493537	1.06185	0.934756			*			GSONMG00054458001	nucleoside diphosphate kinase-like
	-1.5711	-1.5711	-0.436641	0.317964	0.355235	0.19492	0.584476	1.11443	1.01181		*	*			GSONMG00070698001	sodium-dependent multivitamin transporter-like
	-1.15139	-1.64383	-0.261543	-0.314234	0.347611	0.0265374	0.409659	1.58414	1.00305			*	*		GSONMG00011666001	cyclin-dependent kinase 6-like
	-1.34679	-1.54336	-0.326312	-0.332757	0.432059	0.0410579	0.645822	1.33437	1.0959			*			GSONMG00079072001	ribosomal RNA-processing protein 8-like
	-1.24946	-1.69308	-0.245069	-0.202819	0.447248	-0.101036	0.67674	1.16837	1.1991			*			GSONMG00033003001	uridine-cytidine kinase 2-B
	-1.24417	-1.77993	-0.383399	0.056823	0.138311	0.207622	0.80239	1.13583	1.06652			*			GSONMG00075977001	coiled-coil domain-containing protein 137
	-1.32382	-1.75273	-0.278367	0.0488972	0.259999	0.180696	0.540351	1.14573	1.17924			*			GSONMG00081875001	WD repeat-containing protein 43
	-1.44785	-1.60105	-0.393504	0.159805	0.211171	0.149892	0.56983	1.13756	1.21415			*			GSONMG00076489001	S-adenosylmethionine decarboxylase proenzyme-like isoform X2
	-1.24387	-1.82696	-0.139953	0.0720796	0.30599	0.00813379	0.469221	1.14234	1.21302			*			GSONMG00041655001	amidophosphoribosyltransferase-like
	-1.23708	-1.69756	-0.252092	-0.120964	0.220581	0.00508294	0.597702	1.14763	1.3367			*			GSONMG00070999001	WD repeat-containing protein 75-like isoform X2
	-1.21421	-1.74335	-0.0726122	-0.181727	0.153829	-0.00690927	0.579727	1.23559	1.24967			*			GSONMG00007847001	ribose-phosphate pyrophosphokinase 1-like isoform X2
	-1.27212	-1.65546	-0.539561	-0.105031	0.542215	0.0963095	0.675304	1.00746	1.25089			*			GSONMG00007327001	WD repeat-containing protein 55
	-1.3044	-1.64188	-0.425057	-0.0278325	0.548615	-0.112728	0.640846	1.16699	1.15546			*			GSONMG00068482001	U3 small nucleolar RNA-associated protein 4 homolog
	-1.29266	-1.5538	-0.538857	-0.0193436	0.425158	-0.105466	0.61222	1.23175	1.24101			*			GSONMG00065250001	nucleolar protein 58
	-1.22501	-1.66618	-0.6194	0.159528	0.492369	-0.013786	0.506155	1.2713	1.09503			*			GSONMG00075158001	peroxisome proliferator-activated receptor gamma coactivator-related protein 1-like
	-1.44997	-1.38455	-0.465656	-0.033884	0.244906	0.181498	0.244906	1.51103	1.15173			*			GSONMG00027841001	equilibrative nucleoside transporter 2-like isoform X2
	-1.31449	-1.53175	-0.509892	0.0490693	0.270849	0.142552	0.249574	1.39909	1.245		*	*			GSONMG00033950001	peroxisome proliferator-activated receptor gamma coactivator 1-beta-like
	-1.28081	-1.48854	-0.469617	-0.0796878	0.379871	-0.0576381	0.280068	1.33032	1.38603			*			GSONMG00037274001	midasin-like
	-1.26045	-1.53186	-0.227573	-0.188621	0.154415	0.0388134	0.223524	1.34561	1.44614			*			GSONMG00007401001	exportin-5-like
	-1.47144	-1.47144	-0.181157	-0.107646	0.176524	0.257716	0.186399	1.10035	1.5107			*			GSONMG00022650001	clustered mitochondria protein homolog isoform X4
	-1.47691	-1.43939	-0.36697	0.0269814	0.177058	0.284405	0.195818	1.09524	1.50378			*			GSONMG00069783001	unhealthy ribosome biogenesis protein 2 homolog isoform X2
	-1.55136	-1.37327	-0.355613	-0.00248779	0.507357	0.0779068	0.153214	1.10268	1.44156			*			GSONMG00025356001	transducin beta-like protein 3
	-1.4573	-1.38413	-0.355226	-0.258414	0.326958	0.009506	0.526208	1.18813	1.40427			*			GSONMG00019242001	nucleolar protein 6
	-1.46388	-1.40822	-0.355022	-0.206953	0.428749	0.101435	0.298492	1.18469	1.42071			*			GSONMG00013982001	protein RRP5 homolog
	-1.32511	-1.38947	-0.581657	-0.220497	0.318365	0.134901	0.359667	1.24624	1.45756			*			GSONMG00019240001	nucleolar protein 6
	-1.40909	-1.21222	-0.551645	-0.371761	0.255835	0.205867	0.308801	1.22721	1.547			*			GSONMG00018803001	importin-5
	-1.35028	-1.25207	-0.5888	-0.139304	0.21544	-0.0873059	0.398011	1.1803	1.62401			*			GSONMG00062454001	transferrin receptor protein 1-like
	-1.46385	-1.14102	-0.59808	-0.129844	0.108944	-0.0124505	0.433107	1.24018	1.56301			*			GSONMG00066048001	ubiquitin carboxyl-terminal hydrolase 10-like isoform X1
	-1.40773	-1.36766	-0.635979	0.106251	0.134716	0.130499	0.40251	1.15001	1.48739			*			GSONMG00034991001	sodium-dependent neutral amino acid transporter B(0)AT2-like
	-1.4339	-1.53127	-0.493452	0.05982	0.240808	0.236226	0.505416	1.03005	1.3863			*			GSONMG00042230001	eukaryotic translation initiation factor 4 gamma 1-like
	-1.47256	-1.48282	-0.45654	-0.0105734	0.344893	0.257192	0.385944	0.965327	1.46914			*			GSONMG00063100001	HEAT repeat-containing protein 1
	-1.28106	-1.54811	-0.64753	-0.00244086	0.346694	0.117791	0.521261	1.12704	1.36635			*			GSONMG00031405001	importin-5
	-1.47396	-1.4068	-0.634866	-0.0105109	0.323424	0.170174	0.606276	1.19468	1.23158			*			GSONMG00065249001	nucleolar protein 58
	-1.41954	-1.39213	-0.743191	0.01038	0.323018	0.107535	0.739039	1.10897	1.26591			*			GSONMG00055973001	eukaryotic translation initiation factor 4E-like isoform X1
	-1.29741	-1.47832	-0.71364	0.0240926	0.18062	0.0741295	0.783636	1.10311	1.32378			*			GSONMG00076787001	heterogeneous nuclear ribonucleoprotein Q isoform X2
	-1.32244	-1.39318	-0.713195	-0.143881	0.238323	0.0774545	0.766563	1.12367	1.36668			*			GSONMG00028624001	WD repeat-containing protein 36 isoform X1
	-1.50967	-1.37864	-0.332982	-0.00475717	0.231358	-0.108544	0.505097	1.3821	1.21604			*			GSONMG00070863001	nucleolar MIF4G domain-containing protein 1
	-1.46713	-1.28153	-0.484943	-0.0699365	0.0672468	-0.14141	0.831551	1.33532	1.21082			*			GSONMG00021335001	protein SDA1 homolog
	-1.58428	-1.23193	-0.471153	0.13479	0.0153076	-0.112708	0.720005	1.24914	1.28084			*			GSONMG00079430001	CCAAT/enhancer-binding protein zeta isoform X1
	-1.43521	-1.48507	-0.457083	0.0804778	0.116738	-0.00201442	0.789371	1.09668	1.29611			*			GSONMG00050898001	RNA cytidine acetyltransferase
	-1.645	-1.24452	-0.378742	-0.186922	0.450745	-0.0884215	0.704775	1.13248	1.25561			*			GSONMG00005813001	WD repeat-containing protein 43-like
	-1.43113	-1.25291	-0.46278	-0.294534	0.47192	-0.15246	0.422069	1.27078	1.42905			*			GSONMG00042477001	protein RRP5 homolog isoform X1
	-1.47	-1.17544	-0.653914	-0.278467	0.4845	-0.0225352	0.4845	1.21487	1.41648			*			GSONMG00063422001	transducin beta-like protein 3
	-1.55903	-1.16456	-0.651646	-0.137647	0.342667	0.0134021	0.588257	1.22397	1.34459			*			GSONMG00075166001	RRP12-like protein
	-1.49206	-1.29392	-0.624945	-0.115757	0.347626	0.0674657	0.597959	1.0933	1.42033			*			GSONMG00028494001	pre-mRNA-processing factor 19
	-1.61239	-1.20138	-0.581811	-0.196236	0.618661	0.128299	0.397896	1.10394	1.34302			*			GSONMG00048181001	HEAT repeat-containing protein 1
	-1.47629	-1.42438	-0.574566	-0.0542963	0.742471	-0.0136686	0.496444	1.09797	1.20631			*			GSONMG00056100001	HEAT repeat-containing protein 1
	-1.53089	-1.14983	-0.683118	0.0655426	0.659275	-0.430036	0.760315	1.17025	1.13849			*			GSONMG00002689001	coiled-coil domain-containing protein 43 isoform X2
	-1.69704	-0.936393	-0.800952	0.0479683	0.449453	-0.164866	0.761449	1.33102	1.00935			*			GSONMG00066946001	nitric oxide-associated protein 1
	-1.75791	-0.968267	-0.390786	-0.318175	0.807288	-0.0583656	0.244557	1.32691	1.11475			*			GSONMG00007235001	60S ribosomal protein L3-like
	-1.91869	-0.738722	-0.738722	-0.0808932	0.876057	0.0689623	0.405252	1.16987	0.956885		*	*			GSONMG00049383001	ras association domain-containing protein 5-like isoform X2
	-1.66235	-1.10364	-0.671703	0.0356543	0.945864	-0.0325459	0.243752	1.33583	0.909141		*	*			GSONMG00061084001	interleukin-10 receptor-1 precursor
	-1.50804	-1.10937	-0.8781	-0.103338	0.799725	0.173638	0.280463	1.5007	0.844328		*	*			GSONMG00001226001	TNF receptor-associated factor 1-like isoform X2
	-1.94693	-0.892417	-0.0427034	-0.511571	0.73729	0.379974	0.059262	1.11988	1.09722			*			GSONMG00027946001	rho guanine nucleotide exchange factor 10-like protein
	-2.01549	-0.897981	-0.0308889	-0.129071	0.48705	0.350257	-0.0992853	1.07559	1.25982		*	*			GSONMG00022510001	ribonuclease ZC3H12A-like
	-1.88008	-0.976264	-0.487488	-0.0176735	0.507971	0.273064	0.16667	1.22533	1.18846			*			GSONMG00049341001	exportin-T-like
	-1.7919	-1.09086	-0.452619	-0.0777814	0.248429	0.406468	0.303135	1.06091	1.39422			*			GSONMG00003389001	transducin beta-like protein 3
	-1.62701	-1.13756	-0.599959	0.0310136	0.19711	0.202025	0.298342	1.15241	1.48363			*			GSONMG00061796001	small subunit processome component 20 homolog
	-1.7403	-0.94028	-0.252216	0.332971	0.29182	-0.292762	-0.0730895	1.62135	1.0525			*			GSONMG00052135001	E3 ubiquitin-protein ligase NEURL3-like
	-1.45756	-0.479478	-0.914996	-0.151003	1.07894	-0.181437	-0.350397	1.70231	0.753615			*			GSONMG00009014001	F-box only protein 36-like
	-1.76065	-0.515235	-0.498776	-0.282611	0.930983	-0.248596	-0.171786	1.50267	1.044			*			GSONMG00035468001	nucleolar protein 56
	-1.90736	-0.387405	-0.54403	-0.42984	0.894143	-0.0386636	0.0438927	1.43114	0.938122			*			GSONMG00080459001	ornithine decarboxylase 1-like
	-1.71943	-0.412245	-0.743649	-0.505326	0.993414	0.137248	0.0153885	1.64768	0.586915		*	*			GSONMG00076325001	leucine-rich repeat-containing protein 32-like
	-1.42426	-0.741288	-0.836542	-0.171669	0.426526	0.0950422	-0.260255	1.76675	1.14569			*			GSONMG00064172001	alanine aminotransferase 2 isoform X1
	-1.31695	-0.543111	-0.792954	-0.483809	0.85582	-0.212578	-0.293267	1.81825	0.968591			*			GSONMG00064171001	alanine aminotransferase 2 isoform X2
	-1.35792	-0.786353	-0.508763	-0.639822	0.779072	-0.0846424	-0.228443	1.73562	1.09125			*			GSONMG00025031001	uncharacterized protein LOC110493525
	-1.68545	-0.688156	-0.246003	-0.360072	0.51663	-0.0830472	-0.294889	1.6432	1.19778			*			GSONMG00020345001	uncharacterized protein LOC110492303
	-1.39671	-0.910677	-0.369652	-0.509786	0.275145	-0.105347	-0.0468099	1.67472	1.38912			*			GSONMG00053091001	uncharacterized protein LOC110492303
	-1.2293	-1.25168	-0.447873	-0.743163	0.558599	0.576005	-0.112176	1.36116	1.28843		*	*			GSONMG00002164001	leukotriene A-4 hydrolase-like
	-1.40252	-1.38057	-0.217086	-0.24366	0.676034	0.0983373	-0.176647	1.21907	1.42704			*			GSONMG00077449001	40S ribosomal protein SA-like
	-1.24159	-1.35042	-0.489463	-0.299617	0.839463	-0.0867946	-0.0481002	1.40538	1.27115			*			GSONMG00039019001	A-kinase anchor protein 1, mitochondrial-like
	-1.12881	-1.06425	-1.08475	-0.34583	0.80815	0.26703	-0.118313	1.297	1.36977		*	*			GSONMG00007216001	serine--tRNA ligase, cytoplasmic-like
	-1.25767	-0.723498	-0.891694	-0.343155	0.740402	0.0684617	-0.485995	1.38445	1.5087			*			GSONMG00057094001	OX-2 membrane glycoprotein-like
	-0.977115	-0.977115	-0.977115	-0.482403	0.363258	0.14085	0.14085	0.714208	2.05458			*			GSONMG00046334001	protein APCDD1
	-0.0511737	-0.513589	-1.97245	0.800806	0.36926	-0.952544	1.15518	0.852049	0.312461			*			GSONMG00004927001	interleukin-21 receptor-like
	0.110366	-1.14717	-1.41552	0.497142	0.442377	-1.19509	1.38638	0.630631	0.690872			*			GSONMG00058137001	phosphoserine aminotransferase
	-0.173876	-1.00084	-1.4834	0.609221	0.461244	-1.21168	1.17428	0.902555	0.722495			*			GSONMG00023533001	phosphoserine aminotransferase
	0.218375	-1.03841	-1.747	0.493438	0.1604	-0.922458	1.03068	0.97528	0.829697			*			GSONMG00074586001	D-3-phosphoglycerate dehydrogenase-like
	0.365787	-1.23283	-1.7657	0.746258	0.0950881	-0.653597	1.15231	0.836313	0.456375			*			GSONMG00025132001	phosphoethanolamine N-methyltransferase 3-like isoform X2
	-0.0229236	-0.997747	-1.52499	0.793154	-0.0464199	-0.798312	1.70265	0.682548	0.212043		*	*	*		GSONMG00058131001	CXC motif chemokine 11-1-like
	-0.0563207	-0.863551	-1.54382	0.283815	-0.101799	-0.837022	1.45013	1.37339	0.295184			*			GSONMG00053151001	LCK1 isoform X1
	-0.523384	-0.900432	-1.41138	0.169926	0.344355	-0.874884	1.39533	1.37067	0.429807			*			GSONMG00006386001	voltage-dependent anion-selective channel protein 2-like isoform X2
	-0.719148	-1.22381	-1.22381	0.152395	0.473612	-0.372388	1.34748	1.5108	0.0548693			*			GSONMG00062315001	tumor protein 63-like isoform X4
	-0.602084	-1.56546	-0.951285	0.537645	0.526238	-0.769665	1.12725	1.30273	0.39463			*			GSONMG00017258001	40S ribosomal protein SA-like
	-0.105379	-1.45065	-1.45065	0.536481	0.658779	-0.571893	1.19414	1.14149	0.0476951		*	*			GSONMG00070448001	N-acetylmuramoyl-L-alanine amidase-like
	-0.989632	-1.38302	-1.38302	0.78911	0.500359	-0.0974221	1.07948	0.590391	0.893742			*			GSONMG00000384001	elongation factor G, mitochondrial
	-0.739844	-0.913553	-1.80104	0.771677	0.235729	-0.332326	0.771677	0.972554	1.03512			*			GSONMG00063523001	pre-B-cell leukemia transcription factor-interacting protein 1-like isoform X3
	-0.718118	-1.14803	-1.67725	0.750641	0.293287	-0.226136	1.00741	1.14331	0.574886		*	*			GSONMG00034639001	interleukin-21 receptor-like
	-0.686487	-1.2534	-1.7034	0.697342	-0.0595718	0.285039	0.851955	1.01657	0.851955			*			GSONMG00048907001	mitochondrial import inner membrane translocase subunit TIM44-like
	-0.668421	-0.986942	-1.31396	-0.181085	0.133189	-0.621705	1.22253	1.23633	1.18006			*			GSONMG00065801001	yae1 domain-containing protein 1
	-0.575819	-1.27069	-1.27069	-0.0150556	0.237184	-0.575819	1.30034	1.13288	1.03768			*			GSONMG00019903001	39S ribosomal protein L52, mitochondrial isoform X1
	-0.768622	-1.33919	-0.951511	0.23083	-0.0744152	-0.651418	1.23672	1.08088	1.23672			*			GSONMG00053498001	eukaryotic translation initiation factor 2A-like
	-0.701472	-1.57541	-0.834282	0.106064	0.0503315	-0.522415	1.25156	1.10333	1.1223			*			GSONMG00044558001	ribosomal oxygenase 2
	-0.881984	-1.40434	-0.948334	0.224249	0.201328	-0.604521	1.12781	1.21347	1.07232			*			GSONMG00058749001	growth arrest and DNA damage-inducible proteins-interacting protein 1-like
	-0.771806	-1.21015	-1.2648	0.453268	0.170909	-0.679585	1.02368	1.13867	1.13981			*			GSONMG00023670001	AFG3-like protein 1
	-0.436417	-1.41896	-1.32711	0.382972	0.150933	-0.560896	1.34497	0.889351	0.975156			*			GSONMG00029153001	dnaJ homolog subfamily C member 15-like
	-0.549072	-1.29377	-1.27142	0.149911	0.17531	-0.576503	1.21566	0.733075	1.41682			*			GSONMG00022848001	tyrosine--tRNA ligase, cytoplasmic
	-0.355709	-1.30291	-1.48892	0.478901	0.163169	-0.579659	0.980648	0.743236	1.36124			*			GSONMG00061573001	minor histocompatibility antigen H13 isoform X4
	-0.292523	-1.14274	-1.77513	0.657652	-0.19677	-0.0557688	0.490345	0.979638	1.3353			*			GSONMG00079100001	phosphoserine phosphatase-like
	-0.13668	-0.834981	-1.95596	0.486704	0.371091	-0.676822	0.66151	0.958403	1.12674			*			GSONMG00062208001	cystathionine beta-synthase-like
	-0.201172	-0.911077	-1.98141	0.301572	0.539891	-0.472334	0.665365	1.16221	0.896948			*			GSONMG00050596001	DNA damage-inducible transcript 4-like protein
	-0.21275	-0.93898	-1.73627	0.164421	0.455694	-0.687533	0.472874	1.39277	1.08978			*			GSONMG00069605001	D-3-phosphoglycerate dehydrogenase-like
	-0.203581	-0.63507	-1.8808	0.231903	0.474816	-0.856409	0.634626	1.34738	0.887127			*			GSONMG00030677001	D-3-phosphoglycerate dehydrogenase-like
	-0.0478232	-1.30875	-1.46915	0.00831717	0.247136	-0.563778	0.529619	1.49648	1.10795			*			GSONMG00051764001	phosphoenolpyruvate carboxykinase [GTP], mitochondrial
	-0.0768159	-1.45316	-1.45316	0.557444	0.0195916	-0.614669	0.893602	1.1657	0.961468			*			GSONMG00026056001	probable C-mannosyltransferase DPY19L3 isoform X2
	-0.215587	-1.55352	-1.43644	0.888193	0.457619	-0.418164	0.259662	1.32493	0.693317			*			GSONMG00070046001	uncharacterized protein LOC110531978
	-0.0967665	-0.494033	-1.43074	-0.0650826	-0.149573	-1.2447	0.954486	1.36638	1.16003			*	*		GSONMG00006990001	TBC1 domain family member 9-like
	-0.52414	-0.21348	-0.750684	-0.293774	-0.223995	-1.43892	0.6449	1.93534	0.864752			*	*		GSONMG00067333001	MOB kinase activator 2-like isoform X1
	-0.278773	-0.710264	-0.80828	-0.619009	-0.410586	-0.993044	0.865861	1.71532	1.23877				*		GSONMG00068349001	cryptochrome-1-like isoform X2
	-0.641868	-0.641868	-0.641868	-0.641868	-0.641868	-0.641868	0.811544	1.87314	1.16653			*	*		GSONMG00039580001	copine-4-like
	-0.641271	-0.367928	-1.38209	-0.410324	-0.498463	-0.453836	0.972009	1.62134	1.16056			*			GSONMG00054550001	UPF0696 protein C11orf68 homolog
	-0.767836	-0.705114	-1.19582	-0.512027	-0.321401	-0.354606	1.41269	1.29093	1.15319			*			GSONMG00032542001	mitochondrial import inner membrane translocase subunit tim16-like
	-1.09349	-1.09349	-0.696083	-0.414163	0.66257	-0.696083	0.66257	1.21079	1.45738			*			GSONMG00055081001	4F2 cell-surface antigen heavy chain-like
	-0.95573	-1.3709	-0.419508	-0.419508	0.529887	-0.753646	0.788994	1.33822	1.26219			*			GSONMG00070388001	7,8-dihydro-8-oxoguanine triphosphatase
	-0.905115	-1.2571	-0.551155	0.231909	0.271458	-1.14735	0.943785	1.36399	1.04958			*			GSONMG00015017001	ribose-5-phosphate isomerase-like
	-0.994476	-1.823	-0.484539	-0.300423	0.469138	0.0667735	1.05355	0.973904	1.03907			*			GSONMG00030684001	adenylate kinase isoenzyme 6 isoform X1
	-1.06776	-1.82322	-0.482511	0.0134257	0.630194	-0.192514	0.915988	1.09461	0.911786			*			GSONMG00036094001	protein HGH1 homolog
	-0.952045	-1.90243	-0.416084	0.0670784	0.626949	-0.236766	1.11908	1.13004	0.564187			*			GSONMG00023782001	translation machinery-associated protein 16-like
	-0.891608	-1.79493	-0.632194	0.29197	0.155314	-0.282448	1.27867	0.912711	0.962509			*			GSONMG00082786001	S-adenosylmethionine synthase-like
	-0.822952	-1.69205	-0.738573	0.0977126	0.39585	-0.473249	1.16838	1.14869	0.916185			*			GSONMG00068015001	DNA-directed RNA polymerase I subunit RPA34-like
	-0.625509	-1.5798	-0.776443	-0.0217744	0.151069	-0.550042	1.29281	1.434	0.675685			*			GSONMG00059712001	surfeit locus protein 2-like isoform X2
	-0.708151	-1.47109	-0.708151	-0.116173	0.0361831	-0.644184	1.27945	1.31899	1.01312			*			GSONMG00051024001	methylmalonic aciduria and homocystinuria type C protein
	-0.966741	-1.39151	-0.774527	-0.317721	0.446391	-0.456542	1.28644	1.11914	1.05507			*			GSONMG00045526001	eukaryotic translation initiation factor 4B-like isoform X1
	-0.974216	-1.53091	-0.787921	-0.0953392	0.231225	-0.278348	1.22188	1.06627	1.14736			*			GSONMG00082803001	developmentally-regulated GTP-binding protein 1
	-1.12836	-1.40084	-0.803921	-0.0916713	0.325285	-0.315992	1.0388	1.17061	1.20609			*			GSONMG00061264001	glutamate-rich WD repeat-containing protein 1-like
	-1.05126	-1.49346	-0.804306	0.000938482	0.29222	-0.317782	1.02992	1.2811	1.06264			*			GSONMG00082100001	WD repeat-containing protein 3-like
	-1.10887	-1.48328	-0.759193	-0.0148661	0.217876	-0.25323	1.07014	1.26353	1.06789			*			GSONMG00004427001	ribosome biogenesis protein BRX1 homolog
	-1.08393	-1.538	-0.739727	0.0439748	0.224484	-0.273318	1.07546	1.19206	1.099			*			GSONMG00051504001	single-stranded DNA-binding protein, mitochondrial-like isoform X1
	-1.11285	-1.5024	-0.85214	-0.0911532	0.234985	-0.00961848	1.0302	1.17817	1.12482			*			GSONMG00042267001	39S ribosomal protein L2, mitochondrial-like
	-1.13211	-1.5463	-0.782008	0.0215419	0.25788	-0.11946	1.06463	1.14635	1.08947		*	*			GSONMG00050296001	ribosome biogenesis regulatory protein homolog
	-1.22718	-1.38261	-0.870467	-0.047462	0.320431	-0.125737	1.08752	1.11436	1.13113			*			GSONMG00074105001	something about silencing protein 10 isoform X1
	-1.1292	-1.40443	-0.89536	0.00793239	0.217976	-0.190729	1.08816	1.0416	1.26406			*			GSONMG00041468001	protein arginine N-methyltransferase 1-like
	-1.0343	-1.37595	-0.776767	-0.0429935	0.252068	-0.523117	1.13208	1.12561	1.24337			*			GSONMG00013312001	60S ribosomal protein L5-like
	-1.11451	-1.57395	-0.66876	0.0309895	0.0882638	-0.119669	1.2101	1.21508	0.932446			*			GSONMG00041943001	coiled-coil domain-containing protein 86-like
	-1.18994	-1.56025	-0.470551	-0.0754768	0.188692	-0.272424	1.14984	1.15928	1.07083			*			GSONMG00076582001	nucleolar protein 10
	-1.17827	-1.42548	-0.580737	-0.141376	0.183165	-0.342896	1.23529	1.20717	1.04314			*			GSONMG00003683001	ribosome production factor 1
	-1.27186	-1.54737	-0.474548	-0.135248	0.348455	-0.175113	0.98276	1.28397	0.988961			*			GSONMG00023783001	unnamed protein product
	-1.38082	-1.45237	-0.355242	-0.0773822	0.313769	-0.331392	0.991128	1.27614	1.01617			*			GSONMG00005732001	activator of basal transcription 1
	-1.12576	-1.48557	-0.754526	-0.0349019	0.167277	-0.170831	0.993132	1.15647	1.25471			*			GSONMG00009954001	protein arginine N-methyltransferase 5-like
	-1.21789	-1.37756	-0.718306	-0.175457	0.169619	-0.143524	1.02664	1.19867	1.23781			*			GSONMG00028063001	probable rRNA-processing protein EBP2
	-1.24685	-1.36925	-0.69711	-0.117826	0.157571	-0.185357	1.02808	1.20324	1.2275			*			GSONMG00030121001	nucleophosmin-like
	-1.22531	-1.31504	-0.826516	-0.0787744	0.18155	-0.195089	1.03896	1.19072	1.2295			*			GSONMG00040648001	rRNA 2'-O-methyltransferase fibrillarin-like
	-1.27489	-1.4074	-0.688608	-0.157614	0.147445	-0.0165242	1.01782	1.13889	1.24089			*			GSONMG00077630001	nucleolar GTP-binding protein 2-like
	-1.35465	-1.409	-0.605309	-0.0132345	0.26777	-0.20404	0.983579	1.11078	1.22411			*			GSONMG00044304001	MKI67 FHA domain-interacting nucleolar phosphoprotein-like
	-1.44073	-1.33069	-0.552372	-0.0376998	0.177799	-0.166081	0.974452	1.09481	1.2805			*			GSONMG00028644001	DDB1- and CUL4-associated factor 13-like
	-1.23283	-1.51756	-0.451654	-0.172465	0.276827	-0.253817	0.973875	1.07187	1.30576			*			GSONMG00020186001	zinc finger CCHC domain-containing protein 4
	-1.15382	-1.56707	-0.512299	-0.114792	0.0938011	-0.121679	0.848475	1.26566	1.26172			*			GSONMG00042939001	pseudouridylate synthase 7 homolog isoform X2
	-1.23121	-1.50826	-0.440934	-0.237688	0.0745616	-0.0639631	0.919337	1.18049	1.30766			*			GSONMG00018656001	nucleolin
	-1.27349	-1.49836	-0.4565	-0.105942	0.0580444	-0.0971046	0.903508	1.10383	1.36601			*			GSONMG00067427001	WD repeat-containing protein 18
	-1.24242	-1.61244	-0.417429	-0.105984	0.0990419	0.0316759	0.787344	1.14663	1.31358			*			GSONMG00027114001	ribosome biogenesis protein BMS1 homolog
	-1.08688	-1.75923	-0.381729	-0.0314958	0.080953	-0.0455521	0.821243	1.13985	1.26284			*			GSONMG00001738001	eukaryotic peptide chain release factor GTP-binding subunit ERF3A-like
	-1.09039	-1.79575	-0.418057	-0.0245612	0.159803	-0.00163058	0.921111	1.06604	1.18344			*			GSONMG00048624001	nucleolar complex protein 2 homolog isoform X1
	-1.15461	-1.6788	-0.473719	-0.0829087	0.19411	-0.0521289	0.90671	1.08766	1.25368			*			GSONMG00036095001	ribosome biogenesis protein bop1-like
	-1.04195	-1.71852	-0.519818	-0.0675475	0.183713	-0.105543	0.884792	1.10664	1.27823			*			GSONMG00079407001	cleavage and polyadenylation specificity factor subunit 3
	-1.28569	-1.55967	-0.537186	-0.00334756	0.167066	-0.0513644	0.947581	1.15283	1.16978			*			GSONMG00076103001	bystin
	-1.25581	-1.53689	-0.64071	0.0872924	0.264883	-0.144399	0.848225	1.13284	1.24457			*			GSONMG00072901001	nucleolar protein 11-like
	-1.28176	-1.60307	-0.47637	-0.0395521	0.324814	-0.0899536	0.809934	1.0945	1.26145			*			GSONMG00071400001	U3 small nucleolar RNA-associated protein 4 homolog
	-1.1743	-1.65504	-0.610377	-0.0334901	0.303568	0.00540146	0.920427	0.961479	1.28233			*			GSONMG00068671001	myc-regulated DEAD box protein
	-1.10482	-1.63724	-0.743589	0.0314516	0.327988	0.000449051	0.721572	1.08685	1.31734			*			GSONMG00040299001	eukaryotic translation initiation factor 4 gamma 1-like isoform X4
	-1.21578	-1.54099	-0.803518	0.0850552	0.296191	0.0370239	0.779502	1.12272	1.2398			*			GSONMG00027394001	pre-rRNA processing protein FTSJ3
	-1.23086	-1.6014	-0.685431	0.0755168	0.268354	0.036761	0.840246	1.03025	1.26657			*			GSONMG00032093001	60 kDa heat shock protein, mitochondrial
	-1.11536	-1.59562	-0.784438	0.0331874	0.212614	0.00740141	0.93032	1.08396	1.22793			*			GSONMG00031612001	ATP-binding cassette sub-family E member 1-like
	-1.18259	-1.55568	-0.570433	-0.0246844	0.506574	-0.360344	0.827745	1.16703	1.19238			*			GSONMG00067155001	tRNA methyltransferase 10 homolog A-like
	-1.30087	-1.4673	-0.51874	0.116798	0.535028	-0.51874	1.07485	1.02742	1.05156			*			GSONMG00011554001	nucleoporin NDC1
	-1.42142	-1.14141	-0.918817	-0.0344695	0.167983	0.00279771	0.898225	1.19133	1.25579			*			GSONMG00018874001	CTP synthase 1
	-1.33647	-1.27289	-0.858731	-0.0675053	0.276007	-0.0781022	0.91976	1.21912	1.19881			*			GSONMG00051525001	ribosomal L1 domain-containing protein 1-like
	-1.50187	-1.23771	-0.757124	-0.0898226	0.328169	0.039607	0.866041	1.1302	1.2225			*			GSONMG00070171001	eukaryotic translation initiation factor 4E-like isoform X1
	-1.4027	-1.30429	-0.766564	-0.114195	0.4844	-0.0614383	0.758335	1.09923	1.30722			*			GSONMG00078075001	DNA-directed RNA polymerase I subunit RPA2
	-1.30283	-1.42779	-0.723112	-0.149539	0.568452	-0.0860357	0.733354	1.17992	1.20758			*			GSONMG00011640001	methyltransferase-like protein 13 isoform X1
	-1.38338	-1.33562	-0.660567	-0.141694	0.476567	-0.11717	0.680502	1.4188	1.06256			*			GSONMG00003809001	nucleolar protein 14
	-1.48701	-1.2875	-0.687828	-0.215011	0.529966	0.07214	0.699489	1.27264	1.10311			*			GSONMG00044014001	serine--tRNA ligase, mitochondrial-like
	-1.47611	-1.19048	-0.754255	-0.264255	0.540063	0.0333307	0.633282	1.2428	1.23562			*			GSONMG00069782001	unhealthy ribosome biogenesis protein 2 homolog isoform X2
	-1.25279	-1.3539	-0.753726	-0.217698	0.324855	-0.144849	1.10443	1.19794	1.09573			*			GSONMG00038120001	proliferation-associated protein 2G4-like
	-1.28721	-1.46876	-0.691394	-0.168686	0.435658	-0.0370941	0.964458	1.22642	1.0266			*			GSONMG00079310001	S-adenosylmethionine synthase-like
	-1.13642	-1.4299	-0.800301	-0.175723	0.3573	-0.15064	0.827614	1.33179	1.17627			*			GSONMG00045711001	ATP-dependent RNA helicase DDX55
	-1.21948	-1.29454	-0.906214	-0.0860526	0.474136	-0.254654	0.832005	1.30953	1.14528			*			GSONMG00015328001	ribosomal RNA processing protein 1 homolog B isoform X2
	-1.22319	-1.35065	-0.98305	-0.114693	0.534013	-0.0555131	1.14061	0.979004	1.07346			*			GSONMG00032136001	10 kDa heat shock protein, mitochondrial isoform X2
	-1.36072	-1.09925	-0.987031	-0.254239	0.580672	-0.12182	0.980173	1.25287	1.00935			*			GSONMG00027393001	pre-rRNA processing protein FTSJ3
	-1.31929	-1.05373	-0.959306	-0.192123	0.519586	-0.318414	1.11209	1.36939	0.841802			*			GSONMG00049947001	protein AATF-like
	-1.22599	-1.25172	-0.779979	-0.082777	0.248058	-0.324163	1.15479	1.4893	0.772491			*			GSONMG00069604001	lupus La protein homolog B-like
	-1.43014	-1.15326	-0.783622	-0.0604848	0.279577	-0.212372	1.1761	1.33202	0.852173			*			GSONMG00047909001	U3 small nucleolar ribonucleoprotein protein MPP10-like
	-1.38331	-1.108	-0.696242	-0.156405	0.448069	-0.470013	1.02741	1.43198	0.906511			*			GSONMG00012666001	ATP-dependent RNA helicase DDX24 isoform X3
	-1.28713	-1.04882	-1.07664	-0.0459686	0.538321	-0.29154	1.3077	1.25568	0.648404			*			GSONMG00066225001	cell growth-regulating nucleolar protein
	-1.12961	-1.34703	-0.938836	0.0491443	0.442419	-0.388893	1.14477	1.17887	0.989165			*			GSONMG00003303001	pre-rRNA-processing protein TSR1 homolog isoform X1
	-1.06624	-1.25918	-0.947109	-0.0446317	0.226322	-0.408364	1.36075	1.17519	0.963275			*			GSONMG00070507001	intracellular hyaluronan-binding protein 4-like
	-1.01429	-1.21637	-1.13771	0.025142	0.385736	-0.403214	1.29448	1.22672	0.839503			*			GSONMG00057293001	protein MAK16 homolog
	-0.909991	-1.18434	-1.13657	-0.148195	0.301289	-0.440911	1.2321	1.28109	1.00552			*			GSONMG00056537001	nascent polypeptide-associated complex subunit alpha-like isoform X1
	-0.96497	-1.19895	-1.13049	-0.06891	0.198784	-0.356017	1.10813	1.35538	1.05704			*			GSONMG00065254001	guanosine-3',5'-bis(diphosphate) 3'-pyrophosphohydrolase MESH1-like isoform X1
	-1.10438	-0.985756	-1.07662	-0.180605	0.338073	-0.497365	1.28204	1.37417	0.850442			*			GSONMG00024657001	rRNA-processing protein FCF1 homolog
	-0.996879	-0.974742	-1.0698	-0.0879685	0.387321	-0.73905	1.24805	1.3965	0.836568			*			GSONMG00016782001	WD repeat-containing protein 3-like
	-0.671817	-1.11857	-0.597951	-0.228619	-0.597951	-0.671817	1.16416	1.26828	1.45428			*	*		GSONMG00026055001	probable C-mannosyltransferase DPY19L3 isoform X2
	-0.777489	-1.39022	-0.589151	-0.364401	0.0223219	-0.601707	1.21513	1.07702	1.40849			*			GSONMG00078711001	GTP-binding nuclear protein Ran-like
	-0.844373	-1.15345	-0.79851	-0.340873	-0.128506	-0.551247	1.20652	1.20652	1.40393			*			GSONMG00046021001	unnamed protein product
	-0.752284	-1.35277	-0.875274	-0.200028	-0.137327	-0.401396	1.17096	1.26019	1.28793			*			GSONMG00064722001	exosome complex component RRP40
	-0.882566	-1.31731	-0.647291	-0.0603813	-0.220215	-0.599979	1.33209	1.12494	1.27071			*			GSONMG00004802001	39S ribosomal protein L28, mitochondrial isoform X2
	-1.13534	-1.28281	-0.891717	-0.130989	0.0734278	-0.166458	0.991902	1.21965	1.32233			*			GSONMG00078153001	ruvB-like 2
	-1.1046	-1.30033	-0.79047	-0.172713	-0.0199445	-0.226182	1.10959	1.16592	1.33874			*			GSONMG00008673001	dynein assembly factor with WDR repeat domains 1
	-1.21654	-1.27085	-0.700649	-0.14457	-0.0522526	-0.221683	1.14245	1.22173	1.24237			*			GSONMG00037659001	pescadillo homolog
	-1.11703	-1.41845	-0.608381	-0.177306	0.0265957	-0.270391	1.05165	1.24003	1.27328			*			GSONMG00009304001	complement component 1 Q subcomponent-binding protein, mitochondrial-like isoform X2
	-1.02167	-1.48485	-0.536941	-0.259568	0.128214	-0.375365	1.03035	1.29156	1.22827			*			GSONMG00010078001	obg-like ATPase 1
	-0.849632	-1.47942	-0.749494	-0.281379	-0.00871286	-0.252423	1.11332	1.23276	1.27498			*			GSONMG00015471001	ribosomal oxygenase 1-like
	-0.867914	-1.43419	-0.648339	-0.360474	-0.0726083	-0.285881	1.0673	1.18286	1.41925			*			GSONMG00050168001	prohibitin
	-1.00962	-1.33934	-0.522387	-0.295456	-0.216697	-0.322154	1.07147	1.14623	1.48796			*			GSONMG00010575001	obg-like ATPase 1
	-1.02739	-1.38065	-0.587668	-0.302343	-0.219586	-0.151651	1.13293	1.14528	1.39108			*			GSONMG00075896001	DNA-directed RNA polymerases I and III subunit RPAC1
	-0.855101	-1.4969	-0.568725	-0.410257	-0.125014	-0.19972	1.31026	1.25479	1.09066			*			GSONMG00081399001	mRNA turnover protein 4 homolog
	-1.35313	-1.29499	-0.543223	-0.137251	0.0126938	-0.204573	1.21633	1.11943	1.18471			*			GSONMG00005235001	exosome complex component RRP43
	-1.17914	-1.28041	-0.8583	0.0436405	0.0436405	-0.294232	1.20017	1.18219	1.14244			*			GSONMG00071029001	uridine 5'-monophosphate synthase-like
	-1.16441	-1.35829	-0.743959	-0.0518516	0.0101454	-0.231078	1.27487	1.12496	1.13961			*			GSONMG00057776001	surfeit locus protein 6
	-1.2872	-1.37989	-0.70502	0.0365513	0.089682	-0.174842	1.17038	1.13534	1.11499			*			GSONMG00011854001	U3 small nucleolar RNA-interacting protein 2-like
	-1.28121	-1.29477	-0.743242	0.0251375	0.165885	-0.325168	1.12923	1.26163	1.0625			*			GSONMG00013072001	proteasome activator complex subunit 3-like
	-1.27006	-1.37495	-0.749628	-0.00244235	0.21632	-0.199228	0.998468	1.27816	1.10335			*			GSONMG00070696001	60S ribosomal protein L7-like 1
	-1.32369	-1.37519	-0.742341	-0.0104538	0.269822	-0.150097	1.03835	1.17602	1.11758			*			GSONMG00079280001	nucleophosmin-like
	-1.43072	-1.07532	-0.847617	-0.0283786	0.15595	-0.228369	1.02699	1.21373	1.21373			*			GSONMG00076844001	proteasome activator complex subunit 3-like
	-1.45054	-1.12841	-0.834936	0.0213989	0.176159	-0.170044	0.97059	1.25833	1.15745			*			GSONMG00036693001	probable 28S rRNA (cytosine(4447)-C(5))-methyltransferase
	-1.41676	-1.16409	-0.811885	-0.055156	0.212826	-0.157244	1.00273	1.34473	1.04485			*			GSONMG00030912001	probable 28S rRNA (cytosine-C(5))-methyltransferase
	-1.31988	-1.12674	-0.834325	-0.22144	0.315914	-0.293734	1.06584	1.26438	1.15			*			GSONMG00027680001	zinc finger protein 593
	-1.29058	-1.13403	-0.853979	-0.152882	0.102858	-0.233591	1.17055	1.20944	1.18222			*			GSONMG00019090001	nucleoplasmin-3
	-1.36232	-1.08317	-0.778938	0.00181733	-0.0494333	-0.299144	1.22638	1.27	1.07481			*			GSONMG00068218001	mRNA turnover protein 4 homolog
	-1.26863	-1.02795	-0.894089	-0.136001	-0.00858071	-0.293024	1.37631	1.11633	1.13563			*			GSONMG00081372001	nucleolar protein 16-like
	-1.25552	-0.91397	-0.91397	-0.309476	0.0822252	-0.358269	1.37254	1.12179	1.17465			*			GSONMG00017968001	neuroguidin
	-1.47609	-0.847303	-0.814371	-0.259679	0.381458	-0.446978	1.06273	1.29325	1.10698			*			GSONMG00024020001	zinc finger CCHC domain-containing protein 4
	-1.19797	-0.857727	-1.05099	-0.268418	0.322252	-0.507952	1.00275	1.36069	1.19737			*			GSONMG00040790001	intracellular hyaluronan-binding protein 4-like isoform X3
	-1.22748	-0.945762	-0.845149	-0.178421	0.144882	-0.606361	1.18053	1.21943	1.25833			*			GSONMG00026741001	bifunctional purine biosynthesis protein PURH-like
	-1.29558	-0.999288	-0.616307	-0.374356	0.29845	-0.598192	0.977724	1.31801	1.28954			*			GSONMG00012028001	eukaryotic translation initiation factor 6 isoform X3
	-1.18074	-0.901161	-0.798431	-0.504546	0.188555	-0.456432	0.856948	1.48503	1.31078			*			GSONMG00042268001	39S ribosomal protein L2, mitochondrial-like
	-1.19296	-1.0986	-0.713893	-0.451375	0.126891	-0.302575	0.899927	1.41891	1.31367			*			GSONMG00072622001	prohibitin-like
	-1.17042	-1.11165	-0.881489	-0.293829	0.179971	-0.288932	0.849657	1.39691	1.31978			*			GSONMG00034216001	WD repeat-containing protein 46
	-0.923198	-1.04527	-0.807762	-0.603426	-0.10718	-0.336727	1.11353	1.32715	1.38288			*			GSONMG00079908001	Prefoldin subunit 4
	-1.14664	-1.11604	-0.49767	-0.585645	0.0238001	-0.412246	1.11136	1.27201	1.35106			*			GSONMG00029228001	nucleoside diphosphate kinase B isoform X1
	-1.18202	-1.18202	-0.506754	-0.532397	-0.0622754	-0.244219	1.14539	1.31512	1.24918			*			GSONMG00031084001	multifunctional methyltransferase subunit TRM112-like protein
	-1.40518	-0.806265	-0.529744	-0.584786	0.0534399	-0.426212	1.2185	1.30237	1.17787			*			GSONMG00077902001	U3 small nucleolar ribonucleoprotein protein IMP3
	-1.3172	-0.647662	-1.1531	-0.278757	0.331708	-0.411352	0.927731	1.11547	1.43317			*			GSONMG00027823001	Sjoegren syndrome/scleroderma autoantigen 1 homolog
	-1.27415	-0.892487	-1.26091	-0.106801	0.329509	-0.139089	0.840329	1.32466	1.17894		*	*			GSONMG00076086001	ATPase family AAA domain-containing protein 3-like
	-1.1115	-0.935137	-1.23083	-0.125276	0.16866	-0.292864	0.938159	1.21016	1.37863			*			GSONMG00075645001	mitochondrial import inner membrane translocase subunit Tim13
	-1.29925	-1.07758	-0.84079	-0.234968	0.0799088	-0.200962	0.955265	1.28274	1.33564			*			GSONMG00081504001	pumilio homolog 3 isoform X1
	-1.21775	-0.9913	-1.05675	-0.264842	0.177579	-0.198085	0.974721	1.22604	1.35039			*			GSONMG00055064001	splicing factor 3A subunit 2-like
	-1.14243	-1.03831	-1.1073	-0.327006	0.0217445	0.0217445	1.05796	1.30384	1.20975			*			GSONMG00018447001	ribonuclease P protein subunit p38-like isoform X1
	-1.00477	-0.758635	-1.35007	-0.0540492	-0.0015557	-0.451837	1.19881	1.12532	1.29679			*			GSONMG00031283001	bifunctional purine biosynthesis protein PURH-like
	-1.10744	-0.927501	-1.31849	-0.00751682	0.379418	-0.418804	1.10323	1.14652	1.15058			*			GSONMG00007390001	39S ribosomal protein L51, mitochondrial-like
	-1.1766	-0.851396	-1.22406	-0.0767652	0.23867	-0.43128	1.09844	1.18358	1.23941			*			GSONMG00076298001	prostaglandin E synthase 3-like
	-1.13627	-0.945793	-1.1595	-0.198992	0.277195	-0.379014	1.283	1.05419	1.20518			*			GSONMG00032092001	10 kDa heat shock protein, mitochondrial-like
	-1.04941	-0.990513	-1.26098	-0.048083	0.221183	-0.332976	1.16842	0.852273	1.44009			*			GSONMG00036879001	aspartate aminotransferase, mitochondrial-like
	-1.00164	-1.00164	-1.17	-0.0352843	0.161819	-0.50888	1.29927	0.899589	1.35676			*			GSONMG00022891001	small nuclear ribonucleoprotein Sm D1 isoform X1
	-1.11212	-1.01315	-1.18803	0.212391	0.0388629	-0.412581	1.27661	0.921416	1.27661			*			GSONMG00034593001	mitochondrial import inner membrane translocase subunit Tim10
	-0.816542	-0.84255	-1.15959	-0.411573	-0.103203	-0.445012	0.984144	1.27889	1.51543			*			GSONMG00078158001	ATP synthase subunit g, mitochondrial-like
	-1.1099	-0.634525	-0.776413	-0.567206	-0.0286537	-0.703916	1.09506	1.23798	1.48758			*			GSONMG00079937001	uncharacterized protein LOC110492034 isoform X1
	-0.967661	-1.61724	-0.53037	0.20438	-0.0968937	-0.278674	0.557772	1.40947	1.31922			*			GSONMG00045657001	eukaryotic translation initiation factor 4 gamma 1-like
	-0.711093	-1.75416	-0.228367	-0.0550538	-0.0274087	-0.610083	0.795564	1.27829	1.31232			*			GSONMG00079528001	39S ribosomal protein L23, mitochondrial
	-0.911849	-1.72896	-0.26992	-0.317698	0.0302182	-0.198867	0.860805	1.33	1.20627			*			GSONMG00072348001	DDB1- and CUL4-associated factor 13-like
	-0.746088	-1.81596	-0.707878	0.079916	0.247365	-0.199914	0.682281	1.08011	1.38017			*			GSONMG00014372001	phenylalanine--tRNA ligase beta subunit
	-0.762868	-1.73374	-0.840419	-0.142451	0.448515	-0.169938	0.92757	1.06206	1.21127			*			GSONMG00079331001	developmentally-regulated GTP-binding protein 1
	-0.832065	-1.74175	-0.737086	0.0480762	0.289746	-0.281185	0.989425	1.23637	1.02847			*			GSONMG00008259001	probable ATP-dependent RNA helicase DDX47
	-0.903951	-1.70877	-0.783828	0.0690395	0.227383	-0.135168	0.843283	1.22658	1.16543			*			GSONMG00013597001	eukaryotic peptide chain release factor subunit 1-like
	-0.926832	-1.67194	-0.781536	0.0745937	0.160281	-0.160861	0.960528	1.12967	1.2161			*			GSONMG00076136001	methylosome protein 50-like
	-0.855282	-1.60407	-0.968204	0.030621	0.361321	-0.218078	0.916523	1.10607	1.23109			*			GSONMG00072014001	caprin-1-like isoform X1
	-0.935867	-1.53415	-1.01756	0.0264305	0.251086	-0.0492566	0.858979	1.04159	1.35875			*			GSONMG00024360001	glycine--tRNA ligase
	-1.0052	-1.47869	-0.986852	-0.00662366	0.23872	-0.0788517	0.894497	1.08825	1.33474			*			GSONMG00008534001	poly(rC)-binding protein 2
	-1.07994	-1.42758	-0.955943	-0.0934908	0.463394	-0.182061	0.926173	1.11328	1.23617			*			GSONMG00021356001	glutamate-rich WD repeat-containing protein 1-like
	-1.03988	-1.53039	-0.85149	-0.113347	0.385461	-0.13349	0.892564	1.09991	1.29066			*			GSONMG00025019001	Translation initiation factor eIF-2B subunit alpha
	-1.11007	-1.48363	-0.912629	0.0402708	0.312792	-0.120091	0.913452	1.15909	1.20081			*			GSONMG00011154001	rRNA 2'-O-methyltransferase fibrillarin-like
	-1.08684	-1.50162	-0.812349	0.00867533	0.301462	-0.236534	0.901676	1.24814	1.17738			*			GSONMG00041492001	eukaryotic peptide chain release factor GTP-binding subunit ERF3A-like
	-1.05804	-1.55961	-0.978268	0.0376967	0.428311	0.0156901	0.817091	1.15177	1.14535		*	*			GSONMG00005022001	60 kDa heat shock protein, mitochondrial
	-1.06705	-1.77361	-0.606361	0.042203	0.363218	-0.0386634	0.884356	1.1972	0.998713			*			GSONMG00001885001	probable ATP-dependent RNA helicase DDX27
	-1.09334	-1.71658	-0.775557	0.156208	0.374237	0.0173689	0.972789	0.950163	1.11471			*			GSONMG00029544001	ras GTPase-activating protein-binding protein 1-like
	-1.02097	-1.75044	-0.824056	0.223457	0.415637	0.0251879	0.686312	1.13699	1.10789		*	*			GSONMG00048638001	putative ATP-dependent RNA helicase DHX30
	-1.08617	-1.70834	-0.792337	0.317331	0.234968	0.0468704	0.697979	1.08419	1.20551			*			GSONMG00050623001	heterogeneous nuclear ribonucleoprotein Q-like isoform X1
	-1.18781	-1.61637	-0.831571	0.259993	0.179305	0.16941	0.753252	1.09199	1.18181		*	*			GSONMG00056361001	heat shock 70 kDa protein 4-like
	-0.857749	-1.82888	-0.76419	0.171405	0.0763949	0.124988	0.740014	1.21289	1.12513			*			GSONMG00059220001	Y+L amino acid transporter 2-like isoform X1
	-0.837054	-1.57724	-0.759872	0.12456	0.158723	-0.521999	1.11528	1.01152	1.28609			*			GSONMG00035039001	eukaryotic translation elongation factor 1 epsilon-1 isoform X1
	-0.923863	-1.6627	-0.574778	0.099667	0.0951473	-0.424525	1.04976	1.10173	1.23956			*			GSONMG00041438001	single-stranded DNA-binding protein, mitochondrial-like
	-0.691463	-1.76201	-0.663225	-0.0555185	0.0856655	-0.298601	0.983107	1.08623	1.31581			*			GSONMG00061006001	N-alpha-acetyltransferase 50 isoform X1
	-0.861209	-1.60603	-0.728442	-0.178792	0.0920514	-0.128341	0.838195	1.08647	1.48609			*			GSONMG00071499001	interleukin enhancer-binding factor 2 homolog
	-1.03167	-1.6193	-0.599897	-0.194264	0.0719617	-0.0025813	0.902588	1.09911	1.37405			*			GSONMG00000985001	T-complex protein 1 subunit theta
	-1.02389	-1.66528	-0.626	-0.0507777	0.0877341	-0.0481315	0.934687	1.05379	1.33787			*			GSONMG00017955001	importin-4
	-0.926527	-1.67883	-0.644915	-0.110857	0.135554	-0.130972	0.887861	1.12522	1.34347			*			GSONMG00018896001	RNA-binding protein NOB1-like
	-0.964386	-1.67732	-0.610967	-0.220988	0.189709	-0.0662149	1.00745	1.03913	1.30359			*			GSONMG00041348001	eukaryotic initiation factor 2 alpha subunit
	-0.98769	-1.66223	-0.446724	-0.168449	0.0263433	-0.180693	0.945764	1.0849	1.38878			*			GSONMG00051626001	tRNA (adenine(58)-N(1))-methyltransferase non-catalytic subunit TRM6
	-0.950972	-1.55068	-0.554428	-0.221526	0.0905691	-0.315767	0.88733	1.21044	1.40504			*			GSONMG00071882001	lysine--tRNA ligase-like isoform X1
	-0.928942	-1.52719	-0.797535	-0.0171623	0.184559	-0.339916	0.963778	1.06061	1.4018			*			GSONMG00075023001	leucine-rich PPR motif-containing protein, mitochondrial
	-1.03649	-1.45783	-0.606418	-0.156699	0.154394	-0.416488	1.03528	1.07894	1.40531			*			GSONMG00075562001	nucleolar complex protein 4 homolog
	-1.0527	-1.44892	-0.67567	-0.233168	0.123544	-0.22075	1.03226	1.02774	1.44767			*			GSONMG00020229001	ATP-dependent RNA helicase DDX39A-like
	-0.955829	-1.49779	-0.66114	-0.235476	0.0196963	-0.225314	1.17475	0.98506	1.39605			*			GSONMG00030915001	ribosomal RNA small subunit methyltransferase NEP1-like
	-1.22302	-1.52311	-0.697327	0.080959	0.144647	-0.0755612	1.00173	1.01253	1.27915			*			GSONMG00010477001	ATP-binding cassette sub-family E member 1
	-1.13789	-1.58971	-0.671388	0.130573	0.091786	-0.143037	1.10446	1.04471	1.1705			*			GSONMG00003079001	notchless protein homolog 1
	-1.15157	-1.54437	-0.673593	-0.0673594	0.130043	-0.0703658	1.11104	1.07597	1.1902			*			GSONMG00027584001	complement component 1 Q subcomponent-binding protein, mitochondrial
	-0.996384	-1.64353	-0.745023	-0.0295216	0.147976	-0.0548781	1.10161	0.95498	1.26477			*			GSONMG00069372001	WD repeat-containing protein 74
	-0.8162	-1.77245	-0.793303	0.154227	0.00375549	-0.0235033	1.05923	0.988357	1.19989			*			GSONMG00006975001	eukaryotic peptide chain release factor subunit 1-like
	-0.975114	-1.50211	-0.975114	0.261874	0.0215516	-0.173634	1.10239	1.02432	1.21584			*			GSONMG00007597001	ubiquitin carboxyl-terminal hydrolase 14-like isoform X1
	-0.966314	-1.69594	-0.644481	-0.0511345	0.0757119	0.0631321	0.682686	1.06847	1.46787			*			GSONMG00058067001	stress-70 protein, mitochondrial-like
	-0.962248	-1.73436	-0.648472	0.114678	-0.0298839	0.205449	0.571896	0.941704	1.54124			*			GSONMG00015345001	serine/threonine-protein phosphatase 5-like
	-0.954117	-1.8482	-0.516361	0.240918	-0.0873991	0.194015	0.54383	1.03728	1.39003			*			GSONMG00045127001	eIF-2-alpha kinase activator GCN1-like
	-1.00984	-1.88562	-0.39543	0.0432197	0.0218222	0.22357	0.69508	0.964842	1.34236			*			GSONMG00050899001	RNA cytidine acetyltransferase
	-1.01974	-1.83361	-0.317352	0.0637411	-0.0872773	0.067795	0.722545	1.01546	1.38844			*			GSONMG00075022001	leucine-rich PPR motif-containing protein, mitochondrial
	-1.07782	-1.69584	-0.438647	0.140603	-0.173109	-0.0180158	0.798573	1.08056	1.3837			*			GSONMG00069702001	mitochondrial import receptor subunit TOM40 homolog
	-0.721892	-1.93464	-0.556697	-0.0413261	-0.0828726	0.154534	1.027	0.991393	1.1645			*			GSONMG00074756001	ribosomal oxygenase 1-like
	-0.773859	-2.01192	-0.30425	-0.0429767	-0.096768	0.151698	0.812567	1.13361	1.1319			*			GSONMG00001998001	pescadillo homolog
	-0.875856	-1.91924	-0.380018	-0.000788918	-0.0190403	0.0428126	0.841831	1.0426	1.2677			*			GSONMG00017161001	H/ACA ribonucleoprotein complex subunit 1-like
	-0.922729	-1.88387	-0.394847	-0.0546564	-0.0233745	0.0775097	0.962005	1.12311	1.11685			*			GSONMG00000512001	protein arginine N-methyltransferase 3 isoform X2
	-0.982928	-1.89091	-0.296288	-0.023247	-0.0749472	0.10358	1.0156	1.15454	0.994597			*			GSONMG00078373001	uncharacterized protein C7orf50 homolog
	-0.845355	-1.63052	-0.487993	0.0692859	-0.539784	-0.0477636	1.01086	1.14966	1.32161			*			GSONMG00013677001	ribosome biogenesis protein bop1-like
	-0.901303	-1.67502	-0.490906	0.00443526	-0.321017	-0.0702753	1.15784	0.98079	1.31545			*			GSONMG00005173001	H/ACA ribonucleoprotein complex subunit 2
	-1.01553	-1.69887	-0.508493	0.0368686	-0.199674	0.0368686	1.14292	0.957851	1.24805			*			GSONMG00053641001	leucine-rich PPR motif-containing protein, mitochondrial
	-0.898258	-1.65332	-0.6636	-0.0400557	-0.215102	0.0649723	0.883434	1.20325	1.31868			*			GSONMG00022710001	pre-rRNA-processing protein TSR2 homolog
	-0.732471	-1.33375	-1.15066	-0.00427622	-0.039646	-0.293474	1.04224	1.13067	1.38137			*			GSONMG00061771001	lon protease homolog, mitochondrial
	-0.908267	-1.31415	-0.968238	-0.153261	-0.0643751	-0.227156	1.11151	1.18861	1.33533			*			GSONMG00036405001	kelch domain-containing protein 4
	-0.990412	-1.26146	-1.0455	0.0100393	-0.0748014	-0.204816	1.14601	1.06338	1.35756			*			GSONMG00048379001	mitochondrial import receptor subunit TOM22 homolog
	-1.15201	-1.18423	-0.926474	0.152334	0.0856731	-0.495395	1.11671	1.18004	1.22337			*			GSONMG00068427001	eukaryotic peptide chain release factor subunit 1-like
	-0.968761	-1.33426	-1.00779	0.0626919	0.105274	-0.361954	1.24318	1.03973	1.22189			*			GSONMG00079167001	uncharacterized protein C8orf59 homolog
	-1.02034	-1.28654	-1.0864	0.0109551	0.223918	-0.292715	1.04521	1.18225	1.22366			*			GSONMG00075833001	ruvB-like 1
	-1.18566	-1.23619	-1.04205	0.0549611	0.28766	-0.233586	0.999054	0.995065	1.36074			*			GSONMG00023418001	oligoribonuclease, mitochondrial
	-1.07599	-1.14819	-1.12381	0.0866796	-0.0155234	-0.161795	0.770219	1.14246	1.52596			*			GSONMG00059643001	phosphoenolpyruvate carboxykinase
	-1.19137	-1.30094	-0.923172	0.137081	-0.015851	-0.110578	0.832123	1.24869	1.32402			*			GSONMG00076581001	nucleolar protein 10
	-1.22897	-1.25464	-1.02024	0.0664458	0.206423	-0.0925819	0.808573	1.29394	1.22105		*	*			GSONMG00007610001	HIG1 domain family member 1A, mitochondrial-like isoform X1
	-1.17783	-1.2982	-1.02358	-0.029423	0.208638	0.0053497	0.772141	1.21706	1.32584		*	*			GSONMG00077339001	stress-70 protein, mitochondrial
	-1.08642	-1.25422	-0.767224	0.0364479	0.0225696	-0.348356	0.634471	0.983948	1.77879			*			GSONMG00026392001	spermatogenesis-associated protein 5
	-0.903983	-1.23484	-1.00004	-0.159024	0.264685	-0.324452	0.472803	1.25191	1.63293			*			GSONMG00062364001	fatty acid synthase
	-1.211	-1.39252	-0.989016	-0.00267306	0.32866	0.120893	0.780277	0.973828	1.39155			*			GSONMG00081369001	arginine--tRNA ligase, cytoplasmic-like
	-1.31724	-1.35734	-0.90366	-0.0352609	0.351968	0.236258	0.562767	1.03592	1.42658			*			GSONMG00028601001	valine--tRNA ligase-like
	-1.42979	-1.23082	-0.94657	-0.0578718	0.290752	0.259819	0.754748	1.04652	1.31322		*	*			GSONMG00056362001	heat shock 70 kDa protein 4-like
	-1.33097	-1.24075	-0.981596	-0.13867	0.295619	0.165598	0.806859	1.17481	1.24911		*	*			GSONMG00001884001	probable ATP-dependent RNA helicase DDX27
	-1.33206	-1.185	-1.0079	-0.0880167	0.469064	-0.0418614	0.735261	1.09699	1.35352			*			GSONMG00061951001	coiled-coil domain-containing protein 43 isoform X2
	-1.44577	-1.25052	-0.868302	-0.0174869	0.569446	0.0594291	0.503178	1.15638	1.29364			*			GSONMG00018387001	importin-5
	-1.22666	-1.22073	-0.835759	-0.320484	0.453021	-0.0693613	0.475527	1.34261	1.40184			*			GSONMG00008186001	glycylpeptide N-tetradecanoyltransferase 1-like isoform X2
	-1.24749	-1.16288	-0.762669	-0.202642	0.245916	-0.292623	0.616581	1.34717	1.45864			*			GSONMG00028693001	HEAT repeat-containing protein 3-like
	-1.37981	-1.13912	-0.775434	-0.144555	0.190501	-0.132891	0.704748	1.19037	1.48619			*			GSONMG00076490001	ribosome production factor 2 homolog
	-1.33029	-1.10542	-0.966288	-0.0359158	0.315434	-0.241104	0.817161	1.2191	1.32732			*			GSONMG00009390001	N-alpha-acetyltransferase 15, NatA auxiliary subunit-like
	-1.13399	-1.2927	-0.895918	-0.051754	0.253019	-0.303623	0.815411	1.22829	1.38125			*			GSONMG00007801001	tRNA (cytosine(34)-C(5))-methyltransferase-like isoform X1
	-1.15046	-1.18947	-0.947832	-0.172562	0.358548	-0.362604	0.936226	1.2408	1.28736			*			GSONMG00068441001	ATP-dependent RNA helicase DDX54
	-1.27176	-1.27176	-0.756507	-0.0978276	0.50242	-0.43248	0.923391	1.21555	1.18899			*			GSONMG00048231001	RRP15-like protein isoform X2
	-1.329	-1.166	-0.839993	-0.108271	0.395011	-0.334331	0.904241	1.22549	1.25285			*			GSONMG00070951001	ATP-dependent RNA helicase DDX18-like
	-1.42056	-1.10303	-0.735492	-0.23419	0.364622	-0.262944	0.83842	1.32722	1.22596			*			GSONMG00006109001	guanine nucleotide-binding protein-like 3
	-1.38306	-1.14782	-0.762879	-0.247252	0.305205	-0.175968	0.851721	1.27349	1.28656			*			GSONMG00012554001	proliferation-associated protein 2G4-like
	-1.33435	-0.967627	-0.835093	-0.265068	0.342272	-0.396315	0.736014	1.36008	1.36008			*			GSONMG00075106001	WD repeat-containing protein 75-like isoform X2
	-1.31595	-0.996817	-0.925634	-0.0631419	0.27972	-0.417867	0.76732	1.36288	1.30949			*			GSONMG00032493001	H/ACA ribonucleoprotein complex subunit 4
	-1.18267	-1.36647	-0.734561	-0.199958	0.178468	-0.124273	0.910093	1.03023	1.48914			*			GSONMG00047714001	T-complex protein 1 subunit gamma
	-1.13556	-1.27135	-0.613596	-0.404312	0.0728064	-0.226171	0.877555	1.14913	1.5515			*			GSONMG00017266001	volume-regulated anion channel subunit LRRC8D-like
	-1.15143	-1.40772	-0.587365	-0.424277	0.207233	-0.0797052	0.854684	1.15756	1.43101			*			GSONMG00003404001	T-complex protein 1 subunit epsilon-like
	-1.14576	-1.37665	-0.56337	-0.453118	0.249907	-0.106794	0.661084	1.26942	1.46528			*			GSONMG00029436001	cardiolipin synthase (CMP-forming) isoform X2
	-1.00123	-1.19168	-0.925765	-0.486173	0.234902	-0.228646	1.02305	1.20632	1.36922			*			GSONMG00038148001	T-complex protein 1 subunit theta
	-1.13185	-1.33334	-0.647185	-0.463123	0.289466	-0.238761	1.10958	1.10958	1.30563			*			GSONMG00063561001	NHP2-like protein 1
	-0.88668	-1.53879	-0.783506	-0.405201	0.27469	-0.0917101	0.970454	1.14506	1.31569			*			GSONMG00058479001	nuclear cap-binding protein subunit 2
	-0.94461	-1.50139	-0.897821	-0.150374	0.168959	-0.0497777	0.764344	1.27551	1.33516			*			GSONMG00025082001	Inorganic pyrophosphatase
	-0.899485	-1.54842	-0.777968	-0.288136	0.194178	0.0100225	0.603833	1.20892	1.49705			*			GSONMG00047982001	serine hydroxymethyltransferase, mitochondrial
	-0.952062	-1.54473	-0.73978	-0.220735	0.326534	-0.143429	0.568265	1.3634	1.34254			*			GSONMG00011185001	glycylpeptide N-tetradecanoyltransferase 1-like isoform X6
	-1.06599	-1.54479	-0.58607	-0.349475	0.196603	-0.00971766	0.753893	1.37398	1.23157			*			GSONMG00034171001	proliferation-associated protein 2G4-like
	-1.09316	-1.55183	-0.641534	-0.118349	0.218319	-0.169963	0.87406	1.39842	1.08404			*			GSONMG00025775001	deoxynucleotidyltransferase terminal-interacting protein 2-like
	-1.11031	-1.50272	-0.687475	0.0459328	0.14456	-0.250998	0.769897	1.27667	1.31444			*			GSONMG00046754001	probable ATP-dependent RNA helicase DDX56 isoform X1
	-1.17885	-1.17885	-0.680989	-0.513209	0.143655	-0.00548325	0.602034	1.12511	1.68657			*			GSONMG00041474001	heat shock 70 kDa protein 14
	-1.50299	-1.16059	-0.472464	-0.486915	0.229006	0.0344621	0.839318	1.25953	1.26064			*			GSONMG00039992001	protein CMSS1
	-1.35435	-1.31741	-0.637712	-0.33586	0.228793	0.0662572	0.843051	1.24517	1.26206			*			GSONMG00058363001	nucleolin-like isoform X1
	-1.35915	-1.25711	-0.643601	-0.236772	0.172674	-0.137354	0.965401	1.30551	1.1904			*			GSONMG00037554001	glioma tumor suppressor candidate region gene 2 protein-like
	-1.48051	-1.26652	-0.491633	-0.200552	0.248696	-0.17397	0.927887	1.20302	1.23359			*			GSONMG00049653001	protein LTV1 homolog isoform X2
	-1.44808	-1.1843	-0.555894	-0.209686	0.044394	-0.131134	0.969553	1.14508	1.37007			*			GSONMG00018611001	H/ACA ribonucleoprotein complex subunit 1
	-1.50576	-1.08704	-0.487137	-0.296145	0.0882859	-0.22636	0.989373	1.28321	1.24158			*			GSONMG00038129001	ruvB-like 1
	-1.38431	-1.29243	-0.411643	-0.130721	0.124854	-0.304977	0.716268	1.28656	1.39639			*			GSONMG00041504001	heat shock protein 75 kDa, mitochondrial-like
	-1.42205	-1.15176	-0.473282	-0.23278	0.093774	-0.261463	0.677378	1.39006	1.38013			*			GSONMG00057352001	LOW QUALITY PROTEIN: ribosome biogenesis protein BMS1 homolog
	-1.41227	-1.16214	-0.53859	-0.352474	0.293596	-0.198366	0.65516	1.35576	1.35932			*			GSONMG00052869001	nucleolar protein 11-like
	-1.48925	-1.01123	-0.555246	-0.404413	0.410086	-0.262862	0.595726	1.31392	1.40326			*			GSONMG00066189001	nucleolar protein 56
	-1.06211	-1.19075	-0.672986	-0.385931	-0.0265792	-0.303003	0.737839	1.44591	1.45761			*			GSONMG00034931001	C-1-tetrahydrofolate synthase, cytoplasmic
	-1.21535	-1.21535	-0.597813	-0.354952	-0.0197196	-0.185779	0.807463	1.45094	1.33055			*			GSONMG00010805001	zinc phosphodiesterase ELAC protein 2-like
	-1.23786	-1.19108	-0.534091	-0.328263	0.0179032	-0.350093	0.892153	1.42544	1.30589			*			GSONMG00005955001	7,8-dihydro-8-oxoguanine triphosphatase isoform X1
	-1.30725	-1.02295	-0.392758	-0.451715	0.0880719	-0.505432	0.733983	1.43885	1.4192			*			GSONMG00041297001	phosphoribosylformylglycinamidine synthase
	-1.2607	-1.49575	-0.612202	-0.203577	0.162861	0.215898	0.814975	0.880066	1.49843			*			GSONMG00005312001	T-complex protein 1 subunit zeta-like
	-1.07023	-1.42128	-0.895696	0.0116794	-0.0180703	0.0404381	1.07475	0.765347	1.51306			*			GSONMG00031607001	dynein assembly factor 5, axonemal-like
	-1.10577	-1.17556	-0.813673	-0.230776	-0.113162	-0.224313	1.16508	0.985427	1.51275			*			GSONMG00023302001	prohibitin-2-like
	-1.0206	-1.1207	-0.837627	-0.124017	-0.237032	-0.327445	0.952316	1.01905	1.69606			*			GSONMG00012184001	UPF0160 protein MYG1, mitochondrial
	-1.14018	-1.11035	-0.720469	-0.266669	-0.216602	-0.216602	0.857177	1.19486	1.61884			*			GSONMG00021111001	ribosome biogenesis protein bop1-like
	-1.01596	-1.37251	-0.683907	-0.126267	-0.255538	-0.108524	0.803133	1.19179	1.56778			*	*		GSONMG00031610001	MAPK regulated corepressor interacting protein 2-like
	-1.00681	-1.3567	-0.502826	-0.437946	-0.374223	0.0590881	1.00218	1.05547	1.56177			*			GSONMG00012703001	dimethyladenosine transferase 2, mitochondrial
	-0.569174	-1.4406	-0.749193	-0.589842	0.0768973	-0.287809	0.711633	1.56639	1.2817			*	*		GSONMG00054547001	serine/threonine-protein phosphatase PP1-beta catalytic subunit-like
	-1.1178	-1.22942	-0.840552	-0.269249	-0.0292056	0.00200009	0.66452	1.55508	1.26463			*			GSONMG00028954001	eukaryotic translation initiation factor 5B-like
	-1.1806	-1.31445	-0.484561	-0.0689803	-0.270397	-0.205383	0.706091	1.57295	1.24533			*			GSONMG00028953001	eukaryotic translation initiation factor 5B-like
	-1.21933	-1.21933	-0.334554	-0.392472	-0.282351	-0.19052	0.973559	1.60228	1.06272			*	*		GSONMG00007469001	copine-4-like isoform X1
	-1.46757	-0.699767	-0.758626	0.341245	-0.224503	-0.699767	1.28123	1.08621	1.14155			*			GSONMG00081972001	monocarboxylate transporter 2-like
	-1.58247	-0.829596	-0.804192	0.38747	-0.572095	0.0814714	1.05836	1.14611	1.11494			*			GSONMG00059411001	THUMP domain-containing protein 1
	-1.28335	-0.610232	-0.823441	-0.129116	-0.378046	-0.467348	0.742697	1.5866	1.36223			*			GSONMG00064800001	zinc phosphodiesterase ELAC protein 2-like
	-0.907343	-0.907343	-0.907343	0.0428038	-0.486892	-0.486892	0.652278	1.75192	1.24882			*			GSONMG00014801001	nuclear factor 1 X-type-like
	-1.11904	-0.897494	-1.11904	0.294453	-0.547912	0.0417439	0.50336	1.46703	1.37689			*			GSONMG00076529001	uridine diphosphate glucose pyrophosphatase-like
	-0.452765	-0.7591	-1.16066	0.139243	-0.462647	-0.848036	1.8434	0.656689	1.04388			*	*		GSONMG00006716001	voltage-dependent anion-selective channel protein 2-like
	-0.852021	-0.852021	-0.852021	0.383788	-0.540674	-0.852021	1.70635	1.02351	0.835109			*	*		GSONMG00010828001	non-syndromic hearing impairment protein 5-like
	-1.05739	-0.724414	-0.444804	0.0896122	0.401543	-1.41367	1.69361	0.906645	0.548864			*	*		GSONMG00076256001	purine nucleoside phosphorylase-like
	-1.47724	0.45135	-1.47724	-0.154395	0.48309	-0.624574	1.05118	1.14963	0.598214			*			GSONMG00069460001	receptor activity-modifying protein 1-like
	-0.553517	-1.1331	0.539375	-0.954278	-0.872233	0.0365818	0.557256	0.382646	1.99726				*		GSONMG00009185001	protein TSSC1-like isoform X1
	-1.08986	-1.36906	0.683545	-0.522976	-0.613508	0.0286731	0.125127	1.35872	1.39934				*		GSONMG00050912001	chloride channel protein 2-like
	-1.13648	-1.32984	-0.168046	-0.130336	-0.696791	-0.0236247	0.76187	1.11651	1.60674			*	*		GSONMG00067483001	low-density lipoprotein receptor-related protein 8-like
	-1.23161	-1.45627	-0.120769	-0.542014	0.126778	-0.110367	0.671798	1.2085	1.45396			*			GSONMG00062266001	tRNA (guanine-N(7)-)-methyltransferase non-catalytic subunit WDR4
	-1.33159	-1.40458	-0.423845	-0.243663	0.100734	-0.0577798	0.740492	1.20919	1.41104			*			GSONMG00013927001	myb-binding protein 1A-like protein
	-1.30858	-1.46768	-0.381139	-0.208423	0.144338	-0.0964193	0.721106	1.19111	1.40569			*			GSONMG00021188001	H/ACA ribonucleoprotein complex subunit 4-like
	-1.21083	-1.58505	-0.263429	-0.27764	0.0503959	0.0125004	0.687521	1.12806	1.45847			*			GSONMG00054938001	proliferation-associated protein 2G4-like
	-1.17923	-1.49409	-0.417679	-0.320405	0.04693	-0.0554632	0.881436	1.05038	1.48812			*			GSONMG00006941001	T-complex protein 1 subunit eta
	-1.25573	-1.4459	-0.308992	-0.527785	0.063162	0.080542	0.965941	1.03342	1.39535			*			GSONMG00071148001	ribosome production factor 2 homolog
	-0.984686	-1.65649	-0.185348	-0.368672	-0.170545	0.000253379	0.714191	1.14916	1.50214			*			GSONMG00005950001	condensin complex subunit 3-like isoform X1
	-1.01453	-1.76184	-0.148231	-0.131932	-0.199573	0.0351335	0.649608	1.11495	1.45641			*			GSONMG00000301001	tetratricopeptide repeat protein 27
	-1.15259	-1.68624	-0.211405	-0.123591	-0.0684245	0.0115081	0.670116	1.14634	1.41429			*			GSONMG00033342001	angio-associated migratory cell protein-like
	-1.05045	-1.63656	-0.26473	-0.241846	-0.0346098	0.0721862	0.414189	1.09438	1.64743			*			GSONMG00026940001	splicing factor 3B subunit 3
	-1.25351	-1.81334	-0.212777	0.022744	0.00178108	0.372943	0.819324	0.751504	1.31133			*			GSONMG00028841001	stress-induced-phosphoprotein 1-like
	-1.29705	-1.64123	-0.12035	-0.12035	-0.12035	0.393867	0.568019	0.738052	1.5994			*			GSONMG00066714001	leucine-rich repeat-containing protein 7-like
	-1.41042	-1.61404	0.0356021	0.162736	-0.212464	0.184442	0.425273	0.924507	1.50436			*			GSONMG00042229001	eukaryotic translation initiation factor 4 gamma 1-like
	-1.2079	-1.58833	0.172399	-0.451026	-0.00686017	-0.1911	0.822713	1.41228	1.03783			*			GSONMG00080291001	trifunctional purine biosynthetic protein adenosine-3
	-0.902636	-1.49301	0.170769	-0.372764	-0.0975823	-0.750408	0.734794	1.33102	1.37981			*			GSONMG00045192001	hypoxanthine-guanine phosphoribosyltransferase
	-1.27015	-1.27015	0.0960491	0.481782	-0.501761	-0.501761	0.141384	1.31395	1.51066			*			GSONMG00023000001	cerebellar degeneration-related protein 2-like
	-0.101626	-1.26974	0.0864402	0.0864402	-1.26974	-0.344009	-0.214348	1.45897	1.5676			*	*		GSONMG00023876001	uncharacterized protein LOC110493958 isoform X1
	-0.581956	-1.12709	0.555729	-1.12709	-0.808185	0.213388	0.457606	1.90929	0.508303			*	*		GSONMG00010718001	olfactomedin-like protein 2B
	-1.61011	0.109756	0.50689	-1.147	-0.614133	-0.213857	0.477357	1.43186	1.05923				*		GSONMG00049064001	ankyrin repeat domain-containing protein SOWAHC-like isoform X2
	-1.56258	-0.215968	0.0859403	-1.14374	-0.0290729	-0.414366	0.588163	1.5121	1.17952				*		GSONMG00040704001	allograft inflammatory factor 1-like
	-1.96323	-0.0893219	-0.272496	-0.578018	1.00696	0.456055	-0.611888	0.908116	1.14382		*	*			GSONMG00016793001	NF-kappa-B inhibitor alpha-like
	-1.91498	-0.0310731	-0.208738	-0.556172	0.866464	0.279512	-0.721335	1.05334	1.23298			*			GSONMG00066470001	tissue factor precursor
	-1.90294	0.472832	0.0692658	-1.07341	0.656159	0.347573	-0.588137	1.18747	0.83119			*			GSONMG00019978001	interleukin-12 subunit alpha-like
	-1.88358	-0.106416	0.257715	-0.835725	0.564213	0.342067	-0.66702	1.36949	0.959256			*			GSONMG00008849001	sodium-coupled neutral amino acid transporter 3-like
	-1.68207	0.0619327	-0.0702658	-1.11832	0.327601	0.327601	-0.470039	1.44239	1.18117			*			GSONMG00071132001	myristoylated alanine-rich C-kinase substrate-like
	-1.40947	-0.252094	0.169744	-1.3452	0.291654	0.304916	-0.459188	1.54799	1.15165			*	*		GSONMG00019616001	G-protein coupled receptor family C group 5 member C-like isoform X2
	-1.20881	0.196257	0.00433389	-1.46811	0.866435	0.49367	-1.02487	1.13371	1.00739			*			GSONMG00016369001	putative potassium channel regulatory protein
	-1.12662	-0.401502	-0.257247	-0.805747	0.94726	0.106409	-1.12662	1.58462	1.07945			*			GSONMG00080917001	integrin alpha-5-like
	-1.29088	-0.679318	0.0680474	-0.800419	1.10086	0.193473	-0.781389	1.79114	0.39848			*			GSONMG00010814001	DNA (cytosine-5)-methyltransferase 3B-like isoform X1
	-1.31919	-0.988547	-0.0816938	-0.710425	1.04041	0.294805	-0.553613	1.71056	0.607692		*	*			GSONMG00053264001	DNA (cytosine-5)-methyltransferase 3B-like
	-0.840978	-0.840978	-0.238606	-0.840978	-0.0446425	0.640254	-0.840978	1.80464	1.20227			*			GSONMG00056331001	retinitis pigmentosa 1-like 1 protein, partial
	-0.238264	-1.08779	0.197423	-1.08779	-0.445183	0.0733999	-0.445183	2.03399	0.999396				*		GSONMG00060391001	calcium/calmodulin-dependent protein kinase type II subunit beta-like isoform X2
	-0.608637	-1.18457	0.43208	-1.18457	-0.0327004	-0.143856	-0.271714	1.66862	1.32536			*	*		GSONMG00008526001	mastermind-like domain-containing protein 1
	-0.567253	-1.2494	0.298591	-1.2494	0.688169	0.199003	-0.733405	1.29498	1.31872			*			GSONMG00001091001	chondroadherin-like protein
	-0.578432	-1.06835	-0.578432	-1.06835	0.484694	0.198091	-0.420678	1.54782	1.48364			*	*		GSONMG00021589001	uncharacterized protein C8orf74 homolog
	-0.441223	-1.41125	-0.542461	-0.649898	0.542232	-0.162302	-0.378208	1.56288	1.48023			*			GSONMG00047313001	mitochondrial 10-formyltetrahydrofolate dehydrogenase-like
	-0.778977	-1.42636	-0.243971	-0.589755	0.553256	-0.104696	-0.391889	1.62039	1.36201			*			GSONMG00056975001	class E basic helix-loop-helix protein 40-like
	-0.43898	-1.18393	-0.43898	-0.908979	0.956919	-0.562589	-0.0925899	1.87483	0.794299			*	*		GSONMG00048753001	integrin beta-8-like
	-0.979331	-0.65116	-0.514634	-0.392524	0.785331	-1.1837	0.540262	1.91146	0.484295			*			GSONMG00006401001	bcl-2-like protein 1
	-0.739079	-0.292938	-1.08131	-0.977406	0.663669	-0.221193	-0.311905	1.85118	1.10899			*			GSONMG00048588001	serine/threonine-protein kinase Nek6-like
	-0.94823	-0.618829	-0.79181	-0.618829	0.870838	-0.829535	0.0721781	1.70998	1.15423			*			GSONMG00014300001	signal transducer and activator of transcription 5B-like
	-1.04132	-0.562068	-0.992071	-0.440784	0.172982	-0.698787	0.525805	1.61074	1.42551			*	*		GSONMG00009032001	serine/threonine-protein phosphatase PP1-beta catalytic subunit-like isoform X3
	-0.956118	-0.80214	-0.811504	-0.406792	0.396389	-0.734515	0.252815	1.82276	1.2391			*			GSONMG00067881001	cathepsin D-like
	-0.777492	-0.823305	-0.957129	-0.302477	0.501672	-0.797987	0.0748824	1.72417	1.35766			*			GSONMG00028382001	eukaryotic translation initiation factor 2 subunit 2-like
	-0.628044	-1.03943	-1.04429	-0.5269	0.490376	-0.615401	0.43105	1.62727	1.30536			*			GSONMG00017247001	CC chemokine receptor 7
	-0.786033	-1.22139	-0.814565	-0.465729	0.521874	-0.502545	0.308338	1.54721	1.41283			*			GSONMG00049598001	CC chemokine receptor type 7-like
	-0.860818	-0.781592	-0.860818	-0.416275	0.136541	-0.359057	-0.109937	2.0045	1.24746			*	*		GSONMG00059516001	cyclin-dependent kinase 6-like
	-0.926329	-0.0856685	-1.44897	-0.145452	0.763004	-0.708151	-0.0542361	1.81876	0.78704			*	*		GSONMG00032366001	phosphatidylinositol 3,4,5-trisphosphate 5-phosphatase 2B-like
	-0.654321	0.142326	-1.55551	-0.333773	0.540335	-0.735561	-0.0346371	1.91762	0.713519			*	*		GSONMG00050862001	phosphatidylinositol 3,4,5-trisphosphate 5-phosphatase 2B-like
	-0.195297	0.633385	-1.20343	-1.20343	0.308768	-0.537053	-0.537053	1.72368	1.01043			*	*		GSONMG00068045001	mRNA decay activator protein ZFP36L2-like
	-0.70839	-0.00672589	-0.137794	-1.33215	0.0627562	-0.0188327	-0.80577	2.06879	0.878118			*	*		GSONMG00074534001	bromodomain adjacent to zinc finger domain protein 2B isoform X14
	0.534691	0.218741	-1.90865	1.02291	1.32607	0.439153	-0.288283	-0.53352	-0.811105				*		GSONMG00057622001	uncharacterized protein LOC110522258 isoform X1
	0.380048	-0.972821	-1.18845	1.48686	1.3947	-0.341598	0.208765	0.113125	-1.08063		*				GSONMG00030507001	interleukin-31 receptor subunit alpha-like
	-0.695959	-0.54522	-1.41495	0.965153	1.83786	0.0279879	0.121209	0.503017	-0.799097		*				GSONMG00018413001	regulator of G-protein signaling 18
	-0.588341	-1.07452	-1.34331	1.51206	1.48268	0.229788	-0.231419	0.234193	-0.221138		*				GSONMG00019673001	kelch-like ECH-associated protein 1
	-0.438525	-0.899498	-1.31399	0.539383	1.62827	-0.667115	-0.106549	1.36458	-0.106549		*				GSONMG00007925001	B-cell lymphoma 3 protein homolog
	0.077788	-1.22583	-1.38744	0.677962	1.1467	-0.761785	0.403022	1.39415	-0.324564			*			GSONMG00065592001	inositol 1,4,5-trisphosphate receptor type 1-like isoform X12
	-0.00707724	-0.446906	-1.98765	0.785419	1.26078	-0.550829	0.367716	1.00936	-0.430815		*				GSONMG00011815001	B-cell lymphoma 3 protein homolog
	-0.365574	-0.451522	-1.86515	0.76985	1.2486	-0.622665	0.193845	1.25689	-0.164274		*	*			GSONMG00027252001	AT-rich interactive domain-containing protein 5A-like
	-0.418591	-0.625474	-1.96894	0.755663	1.14772	-0.257682	0.50089	1.13176	-0.265344		*	*			GSONMG00015719001	serine/threonine-protein kinase pim-1-like
	-0.440548	-0.735128	-1.84301	1.0415	1.32785	-0.303322	0.102869	0.952759	-0.102971		*				GSONMG00072495001	ral guanine nucleotide dissociation stimulator-like isoform X3
	-0.21787	-0.0512975	-1.57985	0.747561	0.57119	-1.57985	0.911252	1.11126	0.0876092			*			GSONMG00003195001	ninjurin-1-like
	-0.411764	0.29198	-1.92524	0.406088	0.900714	-0.889203	0.748412	1.25354	-0.374524			*			GSONMG00047229001	PR domain zinc finger protein 1-like isoform X2
	-0.447854	0.0225058	-1.89745	0.623824	1.09283	-0.755084	0.857645	1.02078	-0.517185		*	*			GSONMG00035230001	guanylate-binding protein 1-like
	-0.589297	0.0111895	-1.79495	0.647742	1.18406	-0.76073	0.761094	1.0782	-0.537304		*	*			GSONMG00035227001	glycogen synthase kinase binding protein isoform X1
	-0.486608	0.112949	-1.74222	0.612112	1.18459	-0.89892	0.80963	1.03797	-0.629493		*	*			GSONMG00035228001	glycogen synthase kinase binding protein isoform X1
	-0.582709	-0.0599979	-2.04646	0.50745	1.19812	-0.630585	0.644015	0.981501	-0.0113368		*				GSONMG00005709001	uncharacterized protein PF11_0207-like
	-1.18011	-0.384501	-1.47375	0.730853	0.510994	-0.678147	1.47275	0.926115	0.0757958			*			GSONMG00071961001	TNF-New isoform 1
	-0.987945	-0.782863	-1.70052	0.681674	1.13818	-0.127065	0.993352	0.865899	-0.0807193		*				GSONMG00031189001	interferon-induced protein 44-like
	-0.0453136	0.814632	-1.28751	0.629834	1.32422	-1.13942	0.296437	0.69464	-1.28751		*		*		GSONMG00025670001	uncharacterized protein LOC110531641
	-0.302005	0.316461	-1.47341	1.02166	1.32901	-0.850235	0.546501	0.609667	-1.19765		*				GSONMG00019730001	PR domain zinc finger protein 1-like
	0.284022	0.532998	-1.51986	0.779879	0.969903	-1.16974	0.966013	0.326515	-1.16974		*				GSONMG00070054001	uncharacterized protein LOC110497472
	0.38326	0.405422	-1.92426	0.985028	0.994916	-0.530814	0.660449	0.158577	-1.13258		*				GSONMG00047450001	interferon-induced protein 44-like
	0.432702	0.305851	-1.841	1.0954	1.0389	-0.494846	0.727534	-0.143892	-1.12064		*				GSONMG00018388001	interferon-induced protein 44-like
	0.353458	0.152956	-2.0552	1.10534	1.15547	-0.139355	0.446322	-0.101365	-0.91762		*		*		GSONMG00050222001	E3 ubiquitin-protein ligase TRIM39-like
	0.186687	0.201952	-2.13107	0.886849	1.27458	-0.560288	0.457389	0.288455	-0.604557		*				GSONMG00010116001	zinc finger E-box-binding homeobox 2-like
	0.240285	-0.0300356	-2.19968	0.959612	0.79717	-0.758943	0.56142	0.745522	-0.315351		*				GSONMG00011524001	PR domain zinc finger protein 1-like
	0.560715	-0.532527	-1.86743	1.27558	0.35853	-1.10442	0.844736	0.475027	-0.0102163		*				GSONMG00041391001	neutral amino acid transporter B(0)-like
	-0.130597	-0.718284	-1.73369	1.64509	0.819974	-0.640824	0.711361	0.310589	-0.263627		*				GSONMG00016153001	glutathione reductase, mitochondrial isoform X2
	-0.202774	-0.305651	-1.17299	1.04816	0.87196	-1.40009	1.44818	0.372351	-0.659153		*	*			GSONMG00029001001	class E basic helix-loop-helix protein 40-like
	0.0408628	-1.98441	-0.660349	1.0033	0.42297	-0.447783	1.25377	0.732343	-0.360708			*			GSONMG00073529001	rap guanine nucleotide exchange factor-like 1 isoform X1
	0.444601	-0.798265	-1.13084	1.57679	-0.0982536	-0.590198	1.54968	-0.171852	-0.781664		*	*			GSONMG00051178001	TNF alpha-induced protein 2-like
	-0.169572	-0.0457222	-1.00755	1.85297	0.0261905	-0.31939	1.33959	-1.16836	-0.50816		*				GSONMG00005489001	interleukin-1 beta
	0.112153	-0.805897	-1.20127	1.33622	-0.678588	0.719442	1.184	-1.20127	0.5352		*	*			GSONMG00074653001	collagenase 3
	-0.136139	-1.59895	-0.178445	0.535876	-0.901715	0.242175	1.30308	-0.697507	1.43162			*			GSONMG00023471001	voltage-dependent anion-selective channel protein 2-like
	-0.21364	-1.51123	-0.389616	0.330031	-1.26208	0.744962	0.838506	-0.13121	1.59427			*			GSONMG00039563001	natterin-like protein isoform X1
