# Supplementary material for: Rainbow Trout IgM+ B Cells Preferentially Respond to Thymus-Independent Antigens but Are Activated by CD40L
Source: Front Immunol. 2019 Dec 17;10:2902. doi: 10.3389/fimmu.2019.02902 (PMC6927014; doi:10.3389/fimmu.2019.02902)
Supplement: Supplementary file 2 [file Table_3.xlsx]

## Sheet: Supplementary_Data_S2
Supplementary Table 3. Clustering analysis of differentially expressed genes showing significant changes exclusively in TNP-KLH stimulations. Genes were row normalized and hierarchical clustering was constructed using Pearson correlation and the average linkage clustering method. Central columns highlights genes showing significant differential expression (FDR p<0.05) in KLHvsC or LPSvsKLH compar…
	C 1	C 2	C 3	KLH 1	KLH 2	KLH 3	LPS 1	LPS 2	LPS 3		KLHvsC	LPSvsC	LPSvsKLH		Annotation RefSeq Oncorhynchus mykiss
	0.353458	0.152956	-2.0552	1.10534	1.15547	-0.139355	0.446322	-0.101365	-0.91762		*		*		E3 ubiquitin-protein ligase TRIM39-like
	-0.0453136	0.814632	-1.28751	0.629834	1.32422	-1.13942	0.296437	0.69464	-1.28751		*		*		uncharacterized protein LOC110531641
	-0.307077	0.989847	-1.32986	0.876479	1.70056	-0.413848	-0.457959	-0.00160313	-1.05654		*		*		interferon-induced protein 44-like
	-0.169572	-0.0457222	-1.00755	1.85297	0.0261905	-0.31939	1.33959	-1.16836	-0.50816		*				interleukin-1 beta
	-0.130597	-0.718284	-1.73369	1.64509	0.819974	-0.640824	0.711361	0.310589	-0.263627		*				glutathione reductase, mitochondrial isoform X2
	0.560715	-0.532527	-1.86743	1.27558	0.35853	-1.10442	0.844736	0.475027	-0.0102163		*				neutral amino acid transporter B(0)-like
	0.240285	-0.0300356	-2.19968	0.959612	0.79717	-0.758943	0.56142	0.745522	-0.315351		*				PR domain zinc finger protein 1-like
	0.186687	0.201952	-2.13107	0.886849	1.27458	-0.560288	0.457389	0.288455	-0.604557		*				zinc finger E-box-binding homeobox 2-like
	0.432702	0.305851	-1.841	1.0954	1.0389	-0.494846	0.727534	-0.143892	-1.12064		*				interferon-induced protein 44-like
	0.38326	0.405422	-1.92426	0.985028	0.994916	-0.530814	0.660449	0.158577	-1.13258		*				interferon-induced protein 44-like
	0.284022	0.532998	-1.51986	0.779879	0.969903	-1.16974	0.966013	0.326515	-1.16974		*				uncharacterized protein LOC110497472
	-0.302005	0.316461	-1.47341	1.02166	1.32901	-0.850235	0.546501	0.609667	-1.19765		*				PR domain zinc finger protein 1-like
	-0.987945	-0.782863	-1.70052	0.681674	1.13818	-0.127065	0.993352	0.865899	-0.0807193		*				interferon-induced protein 44-like
	-0.582709	-0.0599979	-2.04646	0.50745	1.19812	-0.630585	0.644015	0.981501	-0.0113368		*				uncharacterized protein PF11_0207-like
	-0.440548	-0.735128	-1.84301	1.0415	1.32785	-0.303322	0.102869	0.952759	-0.102971		*				ral guanine nucleotide dissociation stimulator-like isoform X3
	-0.00707724	-0.446906	-1.98765	0.785419	1.26078	-0.550829	0.367716	1.00936	-0.430815		*				B-cell lymphoma 3 protein homolog
	-0.438525	-0.899498	-1.31399	0.539383	1.62827	-0.667115	-0.106549	1.36458	-0.106549		*				B-cell lymphoma 3 protein homolog
	-0.588341	-1.07452	-1.34331	1.51206	1.48268	0.229788	-0.231419	0.234193	-0.221138		*				kelch-like ECH-associated protein 1
	-0.695959	-0.54522	-1.41495	0.965153	1.83786	0.0279879	0.121209	0.503017	-0.799097		*				regulator of G-protein signaling 18
	0.380048	-0.972821	-1.18845	1.48686	1.3947	-0.341598	0.208765	0.113125	-1.08063		*				interleukin-31 receptor subunit alpha-like
	-0.688996	-1.607	-1.38899	0.49416	1.05628	0.38103	0.016891	0.878333	0.858299		*				putative ATP-dependent RNA helicase DHX57
	-1.31628	-1.76594	0.00755106	0.062478	0.841696	0.792355	-0.414176	1.02044	0.771873		*				TNFAIP3-interacting protein 2-like
	-1.40987	-1.40987	-0.15199	1.29264	0.475464	-0.15199	-0.467203	0.593817	1.229		*				TNF alpha 1
	-0.311942	-1.48239	-1.43618	0.868284	1.27976	0.84962	-0.471024	0.179522	0.524347		*				major vault protein-like
	-1.00745	-1.49259	-1.22583	1.13215	0.869541	0.962146	0.0388539	0.243417	0.479768		*				disintegrin and metalloproteinase domain-containing protein 9 isoform X2
	-0.433704	-2.0321	-0.610753	0.455392	1.1174	1.10201	-0.488688	0.488932	0.401507		*				histone deacetylase 7-like
	-1.23356	-1.63536	-0.544999	0.680568	1.19031	0.956975	-0.423969	0.608059	0.40198		*				interleukin-3 receptor class 2 subunit beta-like
	-1.28479	-1.6885	-0.730728	0.959878	0.881741	0.566824	0.0873456	0.925546	0.282689		*				TNF receptor-associated factor 2-like isoform X1
	-1.02175	-1.7951	-0.729539	0.700983	1.06125	0.33015	0.0144733	1.18799	0.251525		*				TNF receptor-associated factor 3-like
	-0.842395	-2.07381	-0.575181	0.575971	0.876714	0.610516	0.12689	1.05249	0.248812		*				TNF receptor-associated factor 3-like
	-0.596929	-1.40674	-0.617325	1.08988	0.986707	1.32503	-1.13441	0.0845136	0.269271		*				protein strawberry notch homolog 2-like isoform X1
	-1.37365	-0.840017	-0.884644	0.791274	0.967886	1.39992	-0.840017	0.17408	0.605166		*				histone deacetylase 7-like
	-1.25299	-0.599482	-0.599482	0.153356	1.9603	-0.548508	-0.149871	1.21988	-0.183199		*				cytokine-inducible SH2-containing protein-like
	-0.819175	0.345675	-2.00084	-0.0575056	1.36011	0.0933866	-0.249725	1.11119	0.216888		*				nuclear receptor coactivator 7-like isoform X2
	-0.867534	-0.284515	-1.88842	0.24718	1.48219	-0.284515	0.262417	1.05635	0.276852		*				TNF receptor superfamily member 5-like
	-0.937599	-0.11175	-0.925968	-0.203253	1.93465	0.224017	-0.972495	1.19565	-0.203253		*				ovarian cancer G-protein coupled receptor 1-like
	-0.818131	-0.818131	-0.818131	-0.211958	1.84418	0.142653	-0.818131	1.355	0.142653		*				cytokine-inducible SH2-containing protein
	-1.60964	-0.475452	-0.656041	-0.161624	1.44495	0.416479	-0.651636	1.3976	0.295353		*				TNF alpha-induced protein 2-like isoform X1
	-1.55948	-0.0740452	-0.594734	-0.374273	1.47923	0.62565	-1.05261	1.07474	0.475536		*				dual specificity protein phosphatase 7-like
	-1.58067	0.168233	-1.09611	0.58553	1.11805	0.271623	-1.09611	1.00968	0.619786		*				fos-related antigen 1 isoform X1
	-0.871733	-0.215582	-1.73917	0.501591	1.11247	0.65185	-1.00756	0.855257	0.712872		*				piezo-type mechanosensitive ion channel component 2-like
	-0.257015	-0.415977	-1.80814	0.706733	1.29411	1.01682	-1.06822	0.288301	0.243393		*				DENN domain-containing protein 3-like isoform X1
	-0.431181	-0.579234	-1.61561	0.973289	1.14987	1.18111	-1.04241	0.0224873	0.341685		*				tyrosine-protein kinase JAK1-like
	-1.1098	-0.133147	-1.80415	0.754839	1.19427	1.088	-0.44805	0.157632	0.300414		*				tyrosine-protein kinase JAK1-like
	-0.626588	-0.279586	-1.95197	0.682368	1.62071	0.621797	-0.404835	0.0715219	0.266583		*				major vault protein-like
	-0.894656	-0.458413	-2.1134	0.44635	1.0166	0.445371	0.104985	0.614587	0.838577		*				nuclear factor erythroid 2-related factor 2-like
	-0.430432	-0.519002	-2.15954	0.821612	1.35001	0.43211	-0.0681043	0.405941	0.167409		*				ribosomal protein S6 kinase 2 alpha-like
	-0.184396	-0.963516	-2.08006	0.994121	1.12397	0.520944	-0.0230627	0.295668	0.316326		*				ribosomal protein S6 kinase 2 alpha-like
	-0.558286	-0.981782	-1.40184	0.417248	1.66364	0.530869	-0.827992	0.878618	0.279525		*				SERTA domain-containing protein 2-like
	-0.457621	-0.457621	-0.457621	-0.457621	2.58676	-0.457621	-0.0611466	0.220113	-0.457621		*				CC motif chemokine 2-like
	-1.09281	0.733265	-0.378497	-0.830814	1.6557	0.108424	-1.27226	1.02987	0.0471267		*				nuclear receptor subfamily 0 group B member 2-like
	-0.140176	0.210562	-1.26934	0.805563	1.80946	-0.29586	-0.168807	0.481667	-1.43307		*				receptor-interacting serine/threonine-protein kinase 3-like
	0.281509	0.0134052	-0.98584	1.3947	0.840058	-0.26196	1.1305	-1.06236	-1.35001		*				tripartite motif-containing protein 65-like isoform X2
	1.05535	2.10507	-0.772501	-0.772501	-0.23363	-0.772501	0.0816089	-0.772501	0.0816089		*				CC chemokine receptor type 8-like
	0.236419	2.09136	0.565393	-0.929527	0.291248	-1.41638	-0.178433	-0.481645	-0.178433		*				actin filament-associated protein 1-like 2 isoform X2
	1.39631	1.06423	1.47746	-0.869481	-0.508484	-0.589638	-0.737954	-0.801386	-0.431061		*				RING finger protein 11-like isoform X1
